# Supplementary material for: Polymorphic edge detection (PED): two efficient methods of polymorphism detection from next-generation sequencing data
Source: BMC Bioinformatics. 2019 Jun 28;20:362. doi: 10.1186/s12859-019-2955-6 (PMC6599308; doi:10.1186/s12859-019-2955-6)
Supplement: Supplementary file 2 — Table S1. Detection performance of SNP by artificially-modified rice genome. (XLSX 13 kb) [file 12859_2019_2955_MOESM2_ESM.xlsx]

## Sheet: Sheet1
Supplementary table 1: Detection performance of SNP by artificially-modified rice genome
Detection of SNP in the repetitive region interferes with accurate recognition of polymorphisms.
Chromosome	Position	K-mer	Bidirectional	Samtools	GATK	Type	Repetitive
1	10000001			Detected	Detected	SNP	R
1	10010001	Detected	Detected	Detected	Detected	SNP
1	10010002	Detected	Detected	Detected	Detected	SNP
1	20000001				Detected	SNP	R
1	30000001	Detected	Detected	Detected	Detected	SNP
1	40000001	Detected	Detected	Detected	Detected	SNP	R
2	10000001	Detected	Detected	Detected	Detected	SNP
2	10010001	Detected	Detected	Detected	Detected	SNP
2	10010002	Detected	Detected	Detected	Detected	SNP
2	20000001	Detected	Detected	Detected	Detected	SNP
2	30000001	Detected	Detected	Detected	Detected	SNP
3	10000001	Detected	Detected	Detected	Detected	SNP
3	10010001		Detected	Detected	Detected	SNP	R
3	10010002	Detected	Detected	Detected	Detected	SNP	R
3	20000001			Detected	Detected	SNP	R
3	30000001	Detected	Detected	Detected	Detected	SNP
4	10000001		Detected	Detected	Detected	SNP	R
4	10010001			Detected	Detected	SNP	R
4	10010002			Detected	Detected	SNP	R
4	20000001	Detected	Detected	Detected	Detected	SNP
4	30000001	Detected	Detected	Detected	Detected	SNP
5	10000001			Detected	Detected	SNP	R
5	10010001			Detected	Detected	SNP	R
5	10010002			Detected	Detected	SNP	R
5	20000001	Detected	Detected	Detected	Detected	SNP
6	10000001	Detected	Detected	Detected	Detected	SNP
6	10010001	Detected	Detected	Detected	Detected	SNP
6	10010002	Detected	Detected	Detected	Detected	SNP
6	20000001	Detected	Detected	Detected	Detected	SNP
6	30000001			Detected	Detected	SNP	R
7	10000001			Detected	Detected	SNP	R
7	10010001			Detected	Detected	SNP	R
7	10010002			Detected	Detected	SNP	R
7	20000001	Detected	Detected	Detected	Detected	SNP	R
8	10000001	Detected	Detected	Detected	Detected	SNP
8	10010001		Detected	Detected	Detected	SNP	R
8	10010002		Detected	Detected	Detected	SNP	R
8	20000001	Detected	Detected	Detected	Detected	SNP	R
9	10000001			Detected	Detected	SNP	R
9	10010001	Detected	Detected	Detected	Detected	SNP
9	10010002		Detected	Detected	Detected	SNP
9	20000001	Detected	Detected	Detected	Detected	SNP
10	10000001		Detected	Detected	Detected	SNP	R
10	10010001		Detected	Detected	Detected	SNP	R
10	10010002		Detected	Detected	Detected	SNP	R
10	20000001	Detected	Detected	Detected	Detected	SNP
11	10000001	Detected	Detected	Detected	Detected	SNP	R
11	10010001		Detected	Detected	Detected	SNP	R
11	10010002		Detected	Detected	Detected	SNP	R
11	20000001	Detected	Detected	Detected	Detected	SNP	R
12	10000001	Detected	Detected	Detected	Detected	SNP	R
12	10010001	Detected		Detected	Detected	SNP	R
12	10010002			Detected	Detected	SNP	R
12	20000001	Detected	Detected	Detected	Detected	SNP	R
