# Supplementary material for: Polymorphic edge detection (PED): two efficient methods of polymorphism detection from next-generation sequencing data
Source: BMC Bioinformatics. 2019 Jun 28;20:362. doi: 10.1186/s12859-019-2955-6 (PMC6599308; doi:10.1186/s12859-019-2955-6)
Supplement: Supplementary file 3 — Table S2. Detection performance of structural variation by artificially-modified rice genome. (XLSX 13 kb) [file 12859_2019_2955_MOESM3_ESM.xlsx]

## Sheet: Sheet1
Supplementary table 2: Detection performance of structural variation by artificially-modified rice genome
Chromosome	Position	Bidirectional	Samtools	GATK	Type	Repetitive
1	1000001	Detected	Detected	Detected	-1 bp deletion	R
1	2000001	Detected			-10 bp deletion	R
1	3000001				-100 bp deletion	R
1	4000001		Detected	Detected	1 bp insertion
1	5000001	Detected			10 bp insertion
1	6000001				20 bp insertion	R
1	7000001	Detected			100 bp invertion
1	8000001	Detected			100 bp translocation
1	9000001	Detected			100 kbp deletion
2	1000001	Detected	Detected	Detected	-1 bp deletion	R
2	2000001				-10 bp deletion
2	3000001	Detected		Detected	-100 bp deletion	R
2	4000001	Detected	Detected	Detected	1 bp insertion
2	5000001	Detected			10 bp insertion
2	6000001	Detected			20 bp insertion
2	7000001	Detected			100 bp invertion
2	8000001	Detected			100 bp translocation
2	9000001	Detected			100 kbp deletion
3	1000001		Detected	Detected	-1 bp deletion	R
3	2000001	Detected			-10 bp deletion	R
3	3000001	Detected			-100 bp deletion
3	4000001	Detected	Detected	Detected	1 bp insertion
3	5000001	Detected			10 bp insertion
3	6000001	Detected			20 bp insertion
3	7000001	Detected			100 bp invertion
3	8000001	Detected			100 bp translocation
3	9000001				100 kbp deletion	R
4	1000001			Detected	-1 bp deletion
4	2000001	Detected		Detected	-10 bp deletion	R
4	3000001	Detected		Detected	-100 bp deletion	R
4	4000001		Detected	Detected	1 bp insertion	R
4	5000001	Detected			10 bp insertion	R
4	6000001	Detected			20 bp insertion	R
4	7000001				100 bp invertion	R
4	8000001	Detected			100 bp translocation
4	9000001				100 kbp deletion	R
5	1000001	Detected	Detected	Detected	-1 bp deletion
5	2000001	Detected		Detected	-10 bp deletion
5	3000001				-100 bp deletion	R
5	4000001		Detected	Detected	1 bp insertion	R
5	5000001	Detected			10 bp insertion
5	6000001	Detected			20 bp insertion
5	7000001	Detected			100 bp invertion
5	8000001	Detected			100 bp translocation
5	9000001	Detected			100 kbp deletion
6	1000001	Detected	Detected	Detected	-1 bp deletion	R
6	2000001	Detected			-10 bp deletion
6	3000001	Detected			-100 bp deletion
6	4000001		Detected		1 bp insertion	R
6	5000001	Detected			10 bp insertion
6	6000001	Detected			20 bp insertion
6	7000001	Detected			100 bp invertion	R
6	8000001	Detected			100 bp translocation
6	9000001				100 kbp deletion	R
7	1000001	Detected	Detected	Detected	-1 bp deletion
7	2000001	Detected		Detected	-10 bp deletion
7	3000001				-100 bp deletion	R
7	4000001	Detected	Detected	Detected	1 bp insertion
7	5000001				10 bp insertion	R
7	6000001				20 bp insertion	R
7	7000001	Detected			100 bp invertion
7	8000001	Detected			100 bp translocation
7	9000001	Detected			100 kbp deletion
8	1000001				-1 bp deletion	R
8	2000001	Detected		Detected	-10 bp deletion
8	3000001	Detected			-100 bp deletion	R
8	4000001			Detected	1 bp insertion	R
8	5000001				10 bp insertion	R
8	6000001	Detected			20 bp insertion
8	7000001				100 bp invertion	R
8	8000001	Detected			100 bp translocation
8	9000001	Detected			100 kbp deletion
9	1000001		Detected	Detected	-1 bp deletion	R
9	2000001			Detected	-10 bp deletion	R
9	3000001				-100 bp deletion	R
9	4000001		Detected	Detected	1 bp insertion	R
9	5000001	Detected			10 bp insertion
9	6000001				20 bp insertion	R
9	7000001	Detected			100 bp invertion	R
9	8000001	Detected			100 bp translocation
9	9000001	Detected			100 kbp deletion
10	1000001	Detected	Detected	Detected	-1 bp deletion
10	2000001	Detected			-10 bp deletion
10	3000001	Detected			-100 bp deletion	R
10	4000001	Detected	Detected	Detected	1 bp insertion	R
10	5000001				10 bp insertion	R
10	6000001				20 bp insertion	R
10	7000001	Detected			100 bp invertion	R
10	8000001	Detected			100 bp translocation
10	9000001	Detected			100 kbp deletion
11	1000001	Detected	Detected	Detected	-1 bp deletion	R
11	2000001			Detected	-10 bp deletion	R
11	3000001				-100 bp deletion	R
11	4000001	Detected	Detected		1 bp insertion
11	5000001				10 bp insertion	R
11	6000001	Detected			20 bp insertion
11	7000001	Detected			100 bp invertion	R
11	8000001	Detected			100 bp translocation
11	9000001	Detected			100 kbp deletion
12	1000001		Detected	Detected	-1 bp deletion	R
12	2000001	Detected			-10 bp deletion
12	3000001				-100 bp deletion	R
12	4000001	Detected	Detected	Detected	1 bp insertion
12	5000001	Detected			10 bp insertion	R
12	6000001				20 bp insertion	R
12	7000001				100 bp invertion	R
12	8000001	Detected			100 bp translocation
12	9000001				100 kbp deletion	R
K-mer method detects only SNPs.
