# Supplementary material for: Polymorphic edge detection (PED): two efficient methods of polymorphism detection from next-generation sequencing data
Source: BMC Bioinformatics. 2019 Jun 28;20:362. doi: 10.1186/s12859-019-2955-6 (PMC6599308; doi:10.1186/s12859-019-2955-6)
Supplement: Supplementary file 4 — Table S3. Detection of SNPs introduced during cancer cell development by k-mer method. (XLSX 169 kb) [file 12859_2019_2955_MOESM4_ESM.xlsx]

## Sheet: SRR2096535 SNP by k-mer method
Supplementary table 3: Detection of SNPs introduced during cancer cell development by k-mer method
Chromosome	Position	(k-1)-mer (k=20)	Reference	SRR2096532	SRR2096535	Direction	Last-base-count								Verify by counting supported reads				Genotype
							SRR2096532				SRR2096535				SRR2096532		SRR2096535
							A	C	G	T	A	C	G	T	Ref	Alt	Ref	Alt
1	17349814	CCTGCCTCTCCAGCACCAT	A	A	AC	r	0	1	1	30	0	1	13	17	11	0	6	4	H
1	29218111	GTAAGTCCCTCTGCTCATG	G	G	AG	f	0	0	29	0	10	0	18	0	35	0	23	10	H
1	29218111	TGGGTCTTGGACACCATGG	G	G	AG	r	0	28	0	0	0	20	0	11	35	0	23	10	H
1	55801587	ATCAGTACAATTTCTCCAC	G	G	CG	r	0	20	0	0	0	16	10	0	22	0	17	10	H
1	57340521	CTGTATTGATTTGTGCAGC	C	C	CT	f	0	27	0	0	0	21	0	10	31	0	19	9	H
1	59092356	GTTATCATGACATCTGAGT	T	T	GT	f	1	0	0	32	0	0	10	21	29	0	19	10	H
1	59243427	TCTTCTGTAAGACCAAAAT	C	C	AC	r	0	0	31	0	0	0	18	12	36	0	25	17	H
1	59243427	TTCTATACTATCTCTGAAA	C	C	AC	f	0	31	0	0	14	24	0	1	36	0	25	17	H
1	69085463	TTTAACCAACAGTGGAAAA	A	A	AG	r	0	0	0	50	0	12	0	45	25	0	19	11	H
1	69350262	TAGAGGAAAATAGCAAAGG	A	A	AG	r	0	0	0	25	0	16	0	26	29	0	29	14	H
1	71920419	CTATGGCTATCACTTCATG	C	C	CT	f	0	27	0	0	0	21	0	15	31	0	19	17	H
1	71920419	CTTGTAATTAAACCTCAAG	C	C	CT	r	0	0	28	0	12	0	21	0	31	0	19	17	H
1	72057258	CCTTGTTAAATTTTTTGGT	T	T	CT	f	1	0	0	45	1	10	0	34	32	0	15	8	H
1	72603229	AGAGTAATCTTTAAATTAA	T	T	AT	r	27	0	0	0	21	0	0	12	35	0	28	13	H
1	73167312	TTGTTTCTTTGACCCTTTT	C	C	AC	r	0	0	29	1	0	0	20	10	31	0	19	9	H
1	73167312	TTTGAAATTATTACTTTGA	C	C	AC	f	1	50	0	0	11	53	0	1	31	0	19	9	H
1	73828166	ACTTCTTTTAAATGAGCTT	T	T	GT	r	30	0	0	0	27	10	0	0	37	0	30	13	H
1	74354175	TAGTGATACATTGAACTGT	G	G	GT	f	0	0	35	0	0	0	22	17	43	0	28	17	H
1	74354175	TGCATAGATTATGTCAGTG	G	G	GT	r	0	39	0	0	18	24	0	0	43	0	28	17	H
1	79715662	TATATCCCTTTCATCTCTG	T	T	GT	r	29	0	0	0	21	10	0	0	36	0	24	13	H
1	79715662	TGCTTTCCTTAAATTCATA	T	T	GT	f	0	0	0	32	0	0	14	22	36	0	24	13	H
1	80953888	TCAGCAAGATGTAAGAATC	T	T	GT	r	36	0	0	0	20	11	0	0	13	0	6	3	H
1	82989455	ATACTCAGTATATCTCCTA	A	A	AG	r	0	0	0	25	0	11	0	23	28	0	20	11	H
1	89370854	TCTGTCCTCTTAGCGGAAG	A	A	AG	r	0	0	0	11	0	11	0	12	10	0	15	12	H
1	97109461	AATGGAATAAAAATTGCCT	A	A	AT	r	0	0	0	26	11	0	0	27	16	0	10	7	H
1	97109461	GGCAAAAACCAATGAGGGA	A	A	AT	f	26	0	0	0	26	0	0	10	16	0	10	7	H
1	97395163	TATGACATGTATTTGTTTA	T	T	AT	f	0	0	0	27	12	0	0	20	33	0	23	12	H
1	99603562	ACGTAACTGACCTACACTG	C	C	CT	f	0	32	0	0	0	29	0	13	41	0	33	15	H
1	99603562	TGAGATAACCTATAAATTT	C	C	CT	r	0	0	39	0	15	0	30	0	41	0	33	15	H
1	102735689	TATCAATTTGCATTCTTCT	T	T	AT	r	66	0	0	0	63	0	0	17	44	0	34	20	H
1	102735689	TATGCTTATTCCTTGGAAA	T	T	AT	f	0	0	0	38	17	0	0	30	44	0	34	20	H
1	102737735	ATTAGACTCAAAGAAACAA	A	A	AT	f	33	0	0	0	27	0	0	15	41	0	30	14	H
1	102737735	CAAAAAACATAAACCAGAA	A	A	AT	r	0	0	0	36	11	0	0	27	41	0	30	14	H
1	106632056	AAGTTGTTTATTATTAACA	C	C	CT	f	0	30	0	0	0	20	0	13	38	0	25	16	H
1	106912743	ACAGAAACCTACAGCTGTC	G	G	AG	r	0	28	0	0	0	24	0	17	33	0	23	16	H
1	106912743	ATCTTTCCTTCTTGAGGAT	G	G	AG	f	0	0	27	0	16	0	22	0	33	0	23	16	H
1	108042089	TAACTTGTTAAGGGAAGTT	A	A	AG	r	0	0	0	23	1	11	0	19	12	0	13	8	H
1	111052907	ATTAACTTAAAAAATACTC	T	T	CT	f	0	0	0	30	0	13	0	25	38	0	23	11	H
1	143571606	GATCTGTTGGGTCTCATTG	A	A	AG	r	2	0	0	77	1	13	0	79	33	0	22	15	H
1	143571606	TTAAGAAACATGACAAAAG	A	A	AG	f	23	0	0	0	19	0	11	0	33	0	22	15	H
1	150083738	AATAGTTCAGTGTGGCTAG	G	G	CG	r	0	46	0	0	0	46	11	0	30	0	23	11	H
1	152705762	GACTACAAATAGATAAATT	C	C	CT	r	0	0	34	0	11	0	22	0	24	0	13	12	H
1	152705762	TCATTCTATTTGAAAAGGA	C	C	CT	f	0	35	0	0	0	22	0	13	24	0	13	12	H
1	152914604	TATTACTACTTGGATCTTT	T	T	GT	r	31	0	0	0	22	13	0	0	31	0	23	16	H
1	152963174	CAGCTTGTGGTATCAACTA	A	A	AG	f	29	0	0	0	23	0	11	0	30	0	25	11	H
1	152963174	TTTGTCTGTTTGATTTGGT	A	A	AG	r	0	0	0	25	0	10	0	21	30	0	25	11	H
1	164363275	TGGCCTCTTTATAGGATTG	G	G	AG	r	0	38	0	0	0	25	0	14	42	0	27	12	H
1	168097272	GGAGAGAGAAAACCGCTGC	C	C	CT	r	0	0	31	0	14	0	16	0	32	0	17	15	H
1	168097272	GGCAAGAGAGAGAAGTCAG	C	C	CT	f	0	27	0	0	0	17	0	13	32	0	17	15	H
1	177766004	AGTCATCAAATCAAGACTA	G	G	CG	r	0	33	0	0	0	29	14	0	39	0	35	16	H
1	177819388	GACTTAGAAGTGCAAGCCT	A	A	AG	r	0	0	0	29	0	10	0	19	34	0	22	11	H
1	181343407	TGAGATCTGGTTGTCCAAG	G	G	AG	r	0	29	0	0	0	16	0	15	30	0	22	11	H
1	187593287	CCAAGATCTATCCCAGTAA	G	G	AG	r	0	33	0	0	0	35	0	12	31	0	25	13	H
1	187710480	TGTGATGGTTTTAAATGGA	A	A	AG	r	0	0	0	36	0	10	0	22	35	0	19	11	H
1	188233756	ACTATATCTAACATTTTTG	T	T	GT	r	29	0	0	0	17	13	0	1	38	0	21	13	H
1	188522634	GGTGCTGCACAAAAACAGA	T	T	CT	r	38	0	0	0	23	0	21	0	43	0	26	19	H
1	188522634	TTGATAATAATCAAGAGCC	T	T	CT	f	0	0	0	36	0	18	0	24	43	0	26	19	H
1	189545634	CATAAGTAATTACGGAAAT	T	T	GT	r	41	0	0	0	23	16	0	0	51	0	26	20	H
1	189545634	GCACACAAAGTCCCCAATA	T	T	GT	f	1	0	0	45	0	0	18	22	51	0	26	20	H
1	189572324	TCCAATCTCTGCCTCCTTG	C	C	AC	r	1	0	28	0	0	0	19	10	33	0	18	8	H
1	189963625	ATGGTTTATTTTCCTGTTT	T	T	AT	f	0	0	0	31	11	0	0	18	33	0	22	13	H
1	189963625	CGGTGCTTTTATACACAGC	T	T	AT	r	30	0	0	0	21	0	0	14	33	0	22	13	H
1	190974420	CCCCCCACATTTATTGTCT	T	T	CT	r	37	0	0	0	25	0	12	0	42	0	26	14	H
1	193383982	TCACGTGTATATCTTTTTT	G	G	AG	r	0	48	0	0	0	62	0	15	34	0	30	16	H
1	193383982	TGTAATCATTTGCTTGTTT	G	G	AG	f	0	0	63	0	12	0	57	1	34	0	30	16	H
1	195060494	CATATAATACAATCTTTTT	T	T	CT	f	0	0	0	24	0	15	0	22	9	0	11	13	H
1	196291125	AACAATTTCATATAAGAGA	T	T	AT	r	38	1	0	0	30	0	0	12	40	0	33	15	H
1	196291125	GGTTCCAACTCACTGTGGG	T	T	AT	f	0	0	0	34	14	0	0	32	40	0	33	15	H
1	200648041	GGGGGGAATGAAGTCTCTG	A	A	AG	r	0	1	0	13	1	13	0	13	5	0	6	5	H
1	208489528	TCCCCAAAGGATCAAGAAA	G	G	CG	f	0	0	26	0	0	11	22	0	24	0	19	9	H
1	208955234	ACAGTTAAGAGATAAATCC	A	A	AG	f	25	0	0	0	22	0	10	0	29	0	19	13	H
1	208955234	CATCATTAAGTCTATTATG	A	A	AG	r	0	0	0	23	0	13	0	20	29	0	19	13	H
1	210014379	CCATTCTTTCTCCTATGGA	A	A	AT	r	1	0	0	45	13	0	0	19	36	0	15	10	H
1	210014379	GAAAGATGAGGGCTGTAAT	A	A	AT	f	34	0	0	1	22	0	0	15	36	0	15	10	H
1	212624191	TGTACTCAAATGGTTCAAA	T	T	GT	f	0	0	0	20	0	0	11	20	31	0	24	13	H
1	212624191	TTATCCCATCATCTTGCGT	T	T	GT	r	27	0	0	0	24	13	0	0	31	0	24	13	H
1	215491233	TATGCTACCTCCTAATAAT	G	G	GT	r	0	30	1	0	10	11	0	0	37	0	15	11	H
1	215491233	TGAATTTTTGACAACTAAG	G	G	GT	f	0	0	32	0	0	0	15	10	37	0	15	11	H
1	217543195	AGTACAGAGTAGTGGCTAT	A	A	AT	f	29	0	0	0	19	0	0	11	32	0	17	10	H
1	217543195	TGTGTTGGCTCCAGAGTCA	A	A	AT	r	0	0	0	29	10	0	0	23	32	0	17	10	H
1	221773982	AGCTGAAGACACTGAGTCC	C	C	CG	r	0	0	22	0	0	10	19	0	26	0	23	10	H
1	221773982	AGTCAATAACTTTATTTTA	C	C	CG	f	0	25	0	0	0	20	10	0	26	0	23	10	H
1	224221452	GTTGAGCTATTCACATGTC	C	C	AC	r	0	0	28	0	0	0	21	13	13	0	8	5	H
1	224221452	TATGTGTGTAGGAGTGGAA	C	C	AC	f	0	25	0	0	13	19	0	0	13	0	8	5	H
1	229767644	AATGACGAATTAAATTATG	C	C	CT	r	0	0	31	0	16	0	27	0	36	0	30	18	H
1	231728309	CTTGTTAAAGTGAGACTGT	C	C	CT	f	0	26	0	0	0	27	0	15	13	0	15	11	H
1	236947304	TTCAGGCCCAGTACCGCAA	C	C	CT	f	0	17	0	0	0	16	0	10	19	0	21	10	H
1	238445575	ATATTTAGATATTGCTTTT	T	T	AT	r	47	0	0	0	46	0	1	12	38	0	26	12	H
1	238445575	GTAGTAATTGGGTAATTTT	T	T	AT	f	0	0	0	61	10	0	0	61	38	0	26	12	H
1	239327853	GTTCTCACATTTTAGTGAA	C	C	AC	f	0	18	0	0	10	18	0	0	26	0	20	10	H
2	2363026	CCCCTAATATAAAAAAAGA	A	A	AC	f	40	0	1	0	27	12	0	0	42	0	24	15	H
2	2363026	GAAGAAACCAAACAAAAGA	A	A	AC	r	0	0	0	36	0	1	13	21	42	0	24	15	H
2	3943757	TGTGCGTGTACAAAGCAGG	G	G	AG	r	0	26	0	0	0	25	0	11	27	0	21	12	H
2	7457680	TTACATTAAAAATAACACA	T	T	AT	f	0	2	0	35	11	0	0	24	43	0	26	13	H
2	7457680	TTGTTACTAGATGAGTTTT	T	T	AT	r	38	0	0	0	26	0	0	10	43	0	26	13	H
2	11084088	GGCTGGGTGCAGTGTGCCC	C	C	CT	r	0	0	20	0	10	1	18	0	24	0	16	10	H
2	14664201	AATGCGTGTACTTCCTCAC	G	G	GT	r	0	30	0	0	12	15	0	0	35	0	15	12	H
2	14664201	CTATGTTCCCACCAACAGA	G	G	GT	f	0	0	34	0	1	0	12	14	35	0	15	12	H
2	17813131	AATACTTAGGCTGTGAGGG	G	G	AG	f	0	0	27	0	10	0	20	1	23	0	20	11	H
2	17813131	TGAGTCACTTGCTCTAAAG	G	G	AG	r	0	25	0	0	1	23	0	13	23	0	20	11	H
2	19509358	CAAGTGACCAATAAGTACT	T	T	GT	f	0	0	0	28	0	0	12	29	21	0	22	14	H
2	19509358	GTTGATAAATTCTTTTAAA	T	T	GT	r	22	0	0	0	29	13	0	0	21	0	22	14	H
2	21955843	CCCTATCAGATGCCAAAAG	G	G	GT	f	0	0	29	0	1	0	18	12	38	0	25	15	H
2	21955843	TATTATTATCTAAAATAAT	G	G	GT	r	0	37	0	0	13	18	0	1	38	0	25	15	H
2	35066280	AGAAATTAGTCAATCCAAA	C	C	AC	f	0	33	0	0	18	29	0	0	39	0	30	21	H
2	35066280	AGCATTAGAAAATCATATA	C	C	AC	r	0	0	77	0	0	0	52	20	39	0	30	21	H
2	35471661	AATATAGAGATTAGCATGG	C	C	AC	f	0	50	0	0	12	46	0	0	36	0	26	16	H
2	35951729	TTTGTCTCAAATGCCATCA	G	G	CG	r	0	30	0	0	0	19	11	0	31	0	23	11	H
2	38474638	TTTTTTTATAGAATCACTG	A	A	AT	r	0	0	0	29	16	0	0	28	25	0	19	18	H
2	42347539	TAGAAAAATGAGACAGAAC	A	A	AG	r	1	0	0	28	0	14	0	32	30	0	32	17	H
2	42347539	TCATAAAATAAAATCCAAT	A	A	AG	f	28	0	0	1	28	0	18	0	30	0	32	17	H
2	46694484	AAGAAAATTAGAGTGGCAG	A	A	AG	f	27	0	0	0	20	0	10	0	31	0	17	8	H
2	47488792	CCCTATCTCCAGCGAATCT	A	A	AG	r	0	0	0	22	0	12	0	18	24	0	21	13	H
2	48357882	AAAATGTCAAATACTTTTT	G	G	AG	r	0	22	0	0	0	17	0	10	8	0	6	3	H
2	49440770	TCTACCTGCTCCCAACCTT	G	G	AG	f	0	0	32	0	13	0	18	0	37	0	23	16	H
2	49621768	ATTTATGGAAGGGCCTTTC	T	T	CT	r	24	0	0	0	28	1	11	0	33	0	26	14	H
2	49621768	TTGGTGCAATAAATGAGAA	T	T	CT	f	0	0	0	28	0	14	0	28	33	0	26	14	H
2	49853542	CAATTTTAGACAACCCATT	A	A	AG	r	0	0	0	31	0	14	0	28	33	0	31	17	H
2	49853542	CTTAATTATACAGACTAGG	A	A	AG	f	30	0	0	0	22	0	15	0	33	0	31	17	H
2	56587903	AGAAACATATAATCTACAT	C	C	AC	r	0	0	33	0	0	0	31	12	23	0	20	9	H
2	67161947	AGGTTATTGCTAAAGAACA	G	G	GT	r	0	34	0	0	15	23	0	0	13	0	15	7	H
2	67161947	GAAGAAACTTTGATTCAGA	G	G	GT	f	0	0	26	0	0	0	25	12	13	0	15	7	H
2	70771936	AGGATTGAGCCCCAGCTGC	C	C	CT	r	0	0	29	0	12	0	23	0	33	0	20	14	H
2	70771936	GTCTCCCAGAGAGCCTCAG	C	C	CT	f	0	27	0	0	0	18	0	11	33	0	20	14	H
2	77104199	ATCAGCCCACACTGCCTAC	C	C	AC	f	0	33	0	0	10	21	0	0	35	0	19	12	H
2	77178056	CTTCTTCATGCTTAGAAGA	G	G	CG	f	0	0	33	0	0	11	24	0	40	0	25	14	H
2	80323928	ATTTCAGTTTTCATAATGT	T	T	CT	r	28	0	0	0	21	0	13	0	32	0	24	12	H
2	80323928	TCTCAGCTAACATTAGTGG	T	T	CT	f	0	1	1	31	0	13	0	22	32	0	24	12	H
2	80613454	AGTAAAAATTTCTTTGGGT	G	G	GT	f	0	0	32	0	0	0	25	16	36	0	23	16	H
2	80613454	CTGGGCATCATAGAAAGCT	G	G	GT	r	0	28	0	0	14	19	0	0	36	0	23	16	H
2	82296109	TAATTCACTGATTTCCCAA	G	G	AG	f	0	0	58	0	15	0	58	0	32	0	20	16	H
2	82296109	TATGGTAATTTAGTTTATT	G	G	AG	r	0	31	0	0	0	13	0	11	32	0	20	16	H
2	84533943	AAAAATTACAATGGGGAAA	T	T	AT	r	35	1	0	1	24	0	1	12	41	0	24	14	H
2	102658377	CATTTTCAAAAATGATGGT	G	G	AG	r	1	18	0	0	0	19	0	12	25	0	17	13	H
2	102658377	CTGATGATTTATCATTTTG	G	G	AG	f	0	0	23	1	12	0	17	0	25	0	17	13	H
2	103486686	AACTTGCTTTTGCAGGTAT	C	C	AC	f	0	36	0	0	14	30	0	0	42	0	34	17	H
2	103486686	TGCTAGCTATTTGTGACAA	C	C	AC	r	0	0	39	0	0	0	29	17	42	0	34	17	H
2	107044181	ATCAAAGTATACACCATAA	A	A	AG	f	31	0	0	0	29	0	15	0	36	0	28	15	H
2	107044181	CATACACAATTGCAGTGTA	A	A	AG	r	0	0	0	32	0	14	0	26	36	0	28	15	H
2	114648499	CAGTACCAGTTCCCACTAA	A	A	AG	f	25	0	0	0	26	0	13	0	32	0	27	13	H
2	114648499	TTACCCACTAAATGTGGTT	A	A	AG	r	0	0	0	31	0	12	0	24	32	0	27	13	H
2	115266111	CAGCAAGACATATTTTAGA	T	T	CT	r	48	0	0	0	23	0	12	0	50	0	25	14	H
2	115780259	CTCTTCTTTTTACCACCTC	A	A	AG	r	0	0	0	33	0	11	0	27	27	0	24	13	H
2	115780259	TAAAATAAAGATGGTGATG	A	A	AG	f	37	0	0	1	33	1	12	1	27	0	24	13	H
2	119557402	CAGGTATGACAACTGGCTG	G	G	AG	r	0	16	0	0	0	17	0	10	20	0	21	10	H
2	124473419	AAAATATCAAAAAATTCTC	T	T	CT	f	0	1	0	42	0	11	0	23	42	0	23	10	H
2	124473419	TTAAAAATTAAAGTAGTTG	T	T	CT	r	70	0	0	0	56	0	10	0	42	0	23	10	H
2	125853552	GTAGGGTCTGATTGTTCTA	A	A	AT	f	32	0	0	0	24	0	0	11	32	0	25	12	H
2	126046700	ACCAATAAGAGGTCTCATA	C	C	CT	f	0	27	0	0	0	18	0	15	29	0	22	16	H
2	127766782	TAACAATGTTTCTTTTTTT	T	T	GT	f	1	0	0	34	1	1	10	39	9	0	7	11	H
2	130267900	AGTTGGGGTGTTGTGCCAC	G	G	AG	f	0	0	33	0	13	0	37	0	19	0	19	10	H
2	130267900	TGGGCAAAGGGCAGGGGGC	G	G	AG	r	0	18	0	0	1	18	0	12	19	0	19	10	H
2	132608936	CCTGCCAACATCACAAGGC	A	A	AG	r	0	0	0	28	0	10	0	29	28	0	24	11	H
2	132608936	CTCAGCAGTGTTTCAGGAG	A	A	AG	f	22	0	0	0	27	0	12	0	28	0	24	11	H
2	133477370	TAAAATCTTCTTGGCTGAC	T	T	AT	f	1	0	0	23	11	1	0	27	12	0	11	13	H
2	133477370	TATTTTCAGCTTGAACATT	T	T	AT	r	31	0	0	1	24	0	1	11	12	0	11	13	H
2	137056261	TCCACATTCTGAACCACTA	G	G	CG	r	0	23	0	0	0	18	12	0	26	0	21	14	H
2	137056261	TGCTTATTTCAACAAGAGT	G	G	CG	f	0	0	24	0	0	13	19	0	26	0	21	14	H
2	138489466	AGTAGAATTGCTATGTCAT	G	G	AG	r	0	73	0	0	1	72	0	13	31	0	22	12	H
2	139073533	AACCCTTAGGGCTTGACAA	A	A	AG	f	30	0	0	0	19	0	12	0	35	0	22	13	H
2	139073533	CCCACATGATTCTCTTTGG	A	A	AG	r	0	0	0	28	0	10	0	20	35	0	22	13	H
2	139694028	TATTTACAGTAGGTTAGTG	T	T	CT	f	0	0	0	46	0	14	0	24	44	0	27	14	H
2	139694028	TCAGTCCCATAAACTTCAT	T	T	CT	r	41	0	0	0	23	0	14	0	44	0	27	14	H
2	140212649	TTAATTCTGGGGTAACAAT	G	G	AG	f	0	0	25	0	12	0	12	0	26	0	17	14	H
2	140950595	TGGGGCTCAAATGATACTC	C	C	CT	f	0	31	0	0	0	24	0	10	34	0	23	12	H
2	145539341	CTTTCAGTTTAAAATATCA	C	C	CT	f	0	42	0	0	0	24	0	12	41	0	27	12	H
2	145539341	GTCTTTGGAAAAAAATGTT	C	C	CT	r	0	0	37	0	12	0	22	0	41	0	27	12	H
2	146931174	AAGACAAGCCACCTATACA	C	C	CT	f	0	31	0	0	0	23	0	11	34	0	22	11	H
2	153531086	AAAGTGAAGAGGTAACCAA	C	C	AC	r	0	0	28	0	0	0	24	11	34	0	22	12	H
2	154731808	AGCCCATGCATTCTTAGAT	A	A	AG	r	0	0	0	34	0	12	0	24	39	0	25	11	H
2	154731808	GTGGAGGGGATTCCAGGGT	A	A	AG	f	36	0	0	0	29	0	11	0	39	0	25	11	H
2	155589890	CAAATAAGGCAGTTGTGAA	T	T	AT	f	0	0	0	36	12	0	0	18	44	0	22	10	H
2	155589890	GTTGATCCTAACTCATGAT	T	T	AT	r	38	0	0	0	23	0	0	12	44	0	22	10	H
2	158981649	GTGGTTAAATGGATATGTT	C	C	CT	r	0	0	13	0	14	0	15	0	16	0	15	13	H
2	159062513	GATGATGCAGAAGAGGAGA	T	T	CT	r	22	0	0	0	17	0	12	0	22	0	19	13	H
2	159062513	TGCTACTGGAAGGGAAGTG	T	T	CT	f	0	0	0	20	0	11	0	16	22	0	19	13	H
2	163224670	CACTTTTAAAGATTTATAA	A	A	AT	r	0	0	1	36	13	0	0	22	40	0	24	17	H
2	163224670	CCATGAAAATAATACATTA	A	A	AT	f	36	0	0	0	22	0	0	15	40	0	24	17	H
2	163614732	TAAGCCATTGTTAGCATAA	C	C	AC	r	0	0	41	0	0	0	25	13	28	0	23	10	H
2	163614732	TTCCTTTCAGTTTGCTGAG	C	C	AC	f	0	48	0	1	14	26	0	0	28	0	23	10	H
2	167099978	TTGCCTGGGAGCCTGTTAT	T	T	GT	f	0	0	0	33	0	0	12	20	37	0	22	13	H
2	167099978	TTTTTAACTCAAACAAAAC	T	T	GT	r	35	0	0	0	25	11	0	0	37	0	22	13	H
2	169051375	ATGGCAGACCTAATACACT	G	G	AG	f	1	0	25	0	10	0	24	0	29	0	26	12	H
2	169051375	CTAACAAGTACACAGGCCT	G	G	AG	r	0	28	0	0	0	28	0	11	29	0	26	12	H
2	175356046	CAGGAGGCACATTTGCTTC	C	C	CT	r	0	0	20	0	12	0	22	0	20	0	24	12	H
2	175356046	TGATGCAGACACTGCTCCC	C	C	CT	f	0	16	0	0	0	20	0	12	20	0	24	12	H
2	176590004	GAATCTCTGGAAACCTGCT	G	G	AG	f	0	0	28	0	10	0	17	0	26	0	23	13	H
2	176590004	TACTGTCGGCAGCATAGGC	G	G	AG	r	0	26	0	0	0	20	0	13	26	0	23	13	H
2	179237205	CTTAAATCAGTAAAGACAT	G	G	AG	f	0	0	37	0	20	0	23	0	43	0	27	17	H
2	179402742	AGAGAATGCATGGGTGTGG	A	A	AC	r	0	0	0	30	0	0	11	26	37	0	30	15	H
2	179402742	GATTTTTGACAATAATGAC	A	A	AC	f	64	0	0	0	48	13	0	0	37	0	30	15	H
2	180573687	ATTCATAGATAAAAATGTG	A	A	AC	r	0	0	0	31	0	0	10	22	35	0	27	14	H
2	180573687	GAATATAAAGAAATGTGTA	A	A	AC	f	30	0	0	0	24	14	0	0	35	0	27	14	H
2	185493304	AGAATTTTTAATATCTGCT	T	T	CT	r	32	0	0	0	30	0	13	1	33	0	30	13	H
2	187968850	TACAGAGAAAAAGATAATT	A	A	AC	r	2	0	0	36	0	0	15	28	40	0	33	16	H
2	188079819	CTGCCATGCTCTTTTTCTT	C	C	CT	f	0	37	0	0	0	31	0	13	42	0	32	16	H
2	188079819	CTTCTTTTGATGAAAAGTG	C	C	CT	r	0	0	34	0	14	0	32	0	42	0	32	16	H
2	188831208	GGTGCTGTTCTGTTCTCAT	G	G	AG	r	0	25	0	0	0	16	0	15	30	0	22	14	H
2	188894107	GAAAATGAGCTAATGAACT	C	C	CT	f	0	33	0	0	0	27	0	13	35	0	29	14	H
2	188894107	TAGGGAGGCAACCATATTG	C	C	CT	r	0	0	27	0	13	0	23	0	35	0	29	14	H
2	190982936	GCTGTTGGTGATCCCTGTT	T	T	GT	r	28	1	0	0	26	14	0	0	30	0	27	17	H
2	190982936	GTTTTTTGCATTTTGTGAC	T	T	GT	f	0	0	0	23	0	0	18	23	30	0	27	17	H
2	191781998	CCCAGATGGCTTGAGGGGA	G	G	CG	r	0	24	0	0	0	22	11	0	23	0	22	11	H
2	191781998	CCTTAAGGATTGCAGATTG	G	G	CG	f	0	0	21	0	0	12	29	0	23	0	22	11	H
2	195881830	TACAAATATTGAAGGCTTT	C	C	CT	r	0	1	39	0	15	0	24	0	43	0	26	15	H
2	195881830	TTCCCAGTTCCTGTTGGTC	C	C	CT	f	0	40	0	0	0	24	0	11	43	0	26	15	H
2	196175336	TTGTTTTGAACAAACTAAA	G	G	AG	f	0	0	28	0	10	0	28	0	39	0	22	12	H
2	196175336	TTTTTCACGCCAGGTGTGG	G	G	AG	r	0	39	0	0	0	19	0	11	39	0	22	12	H
2	197264656	GGCTAGTCTTGTCTTCCCC	G	G	AG	r	0	27	0	0	0	21	0	11	32	0	17	10	H
2	209759622	TCCTATCAAACTATCACTA	A	A	AC	f	33	0	0	0	28	11	0	0	41	0	29	13	H
2	210599550	GGCATGGGTGGCCAGACAG	C	C	AC	f	0	28	0	0	11	23	0	0	33	0	23	11	H
2	210599550	TCTGAACTGTGGTGAGTTC	C	C	AC	r	0	0	29	0	0	0	20	10	33	0	23	11	H
2	211337153	GAATTTGGGAAGGAGGAGT	G	G	AG	r	0	37	0	0	0	21	0	16	42	0	25	17	H
2	211849017	AATTTTATGCAAAACCTAA	T	T	AT	f	0	1	0	35	14	0	0	23	41	0	29	17	H
2	211849017	GATTTTCACATTCAACTAT	T	T	AT	r	33	1	0	0	30	0	0	14	41	0	29	17	H
2	221971967	AATTATTATAAGTTAATCA	C	C	CT	f	0	26	0	0	0	29	0	14	31	0	29	16	H
2	221971967	CTCACTTACAAGTTGTGTT	C	C	CT	r	0	0	24	0	14	0	23	0	31	0	29	16	H
2	224444174	TATCTTCAGCATATAAAAG	A	A	AG	r	0	0	0	29	0	12	0	19	30	0	23	13	H
2	224444174	TTTATAGGCCAAGTCTCAG	A	A	AG	f	20	0	0	0	19	0	11	0	30	0	23	13	H
2	224946988	AGTCACAAAATATTTCAAA	A	A	AG	f	24	0	0	0	29	0	13	0	30	0	32	15	H
2	224946988	TATCAATGTCGTTAAACTC	A	A	AG	r	0	0	0	24	0	11	0	30	30	0	32	15	H
2	226052570	TGATGATGTGTAGAAGGAG	G	G	AG	r	0	31	0	0	0	21	0	11	30	0	22	10	H
2	226479313	TGCCCTGTGGTTAAGAATG	C	C	CG	f	0	33	0	1	0	22	10	0	33	0	22	10	H
2	227633047	AAGGGATTAATTCCAAACG	G	G	GT	r	0	24	0	0	10	22	0	0	30	0	23	13	H
2	227633047	GTTGAATCATCAAGGCAAT	G	G	GT	f	0	0	24	0	0	0	23	12	30	0	23	13	H
2	227826005	CACGTCTTTCTCCCTGAAA	G	G	AG	r	0	21	0	0	0	16	0	10	17	0	15	8	H
2	234018160	ACAGAATGTTATCATACTA	T	T	CT	r	42	0	0	0	17	0	11	0	47	0	19	11	H
2	234018160	CAATTCTCTTTCAAAATTT	T	T	CT	f	0	0	0	41	0	11	0	16	47	0	19	11	H
3	387602	CCTTTCTTTGGAGCAAAAT	G	G	AG	f	0	0	31	0	14	0	29	1	33	0	29	15	H
3	560502	TAACTATTATGCTTTCTAC	G	G	AG	r	0	28	0	0	1	25	1	13	9	0	5	3	H
3	1267496	GCTCCTGTACCAGGAAGCC	G	G	AG	r	0	28	0	0	0	21	0	11	30	0	20	12	H
3	2222560	ACATGAATTGTATACTTTG	T	T	CT	r	27	0	0	0	21	0	15	0	32	0	22	16	H
3	2222560	TAAATAGGCACAGAACCAA	T	T	CT	f	0	0	0	29	0	14	0	22	32	0	22	16	H
3	7716378	CCCTTTCTTTCTGCCTACA	G	G	GT	f	0	0	22	0	0	0	25	10	14	0	7	12	H
3	12140459	TGGATTATTTTATAGATGG	G	G	AG	f	0	0	28	0	10	0	23	0	32	0	27	12	H
3	12187259	GAGCTTATCCTTTGGGTAA	A	A	AG	r	0	0	0	29	0	10	0	16	32	1	20	9	H
3	19033991	CAAAGGAGACATTGCAAGT	A	A	AG	r	0	0	0	31	0	10	0	24	25	0	18	10	H
3	20618324	GTAATCCTATTGTCCCTCC	A	A	AT	r	0	0	0	21	10	0	0	26	27	0	29	13	H
3	20618324	TAAACTAGACCTTACTAAA	A	A	AT	f	24	0	0	0	32	0	0	10	27	0	29	13	H
3	21056642	GTCTACCTAGTGGGATTTA	T	T	GT	r	21	0	0	0	24	11	0	0	30	0	25	11	H
3	23457919	GAAGGAGTGATGTGGCTGG	T	T	GT	f	1	0	1	26	0	0	10	21	21	1	17	8	H
3	24067474	CAGCAGAATCTATGGCGTG	G	G	AG	f	0	0	34	0	18	0	25	0	36	0	30	20	H
3	24067474	TTCTAGTTCCTGAGAATCA	G	G	AG	r	0	36	0	1	0	26	0	14	36	0	30	20	H
3	30032473	GTTTTTTTGAGAAGTTTTA	A	A	AG	f	26	0	0	0	27	0	13	0	30	0	28	14	H
3	30032473	TACTGGTTTCCATAATCGC	A	A	AG	r	0	1	0	25	0	11	0	25	30	0	28	14	H
3	33667605	TTGCCTAGTATTTTCTAAG	A	A	AG	f	24	0	0	0	27	0	13	0	26	0	29	13	H
3	34350969	TGTCATTACATCTCTCTCT	G	G	AG	r	0	34	0	0	0	23	0	13	38	0	26	14	H
3	38876074	CAAATACCTACAGCCAACC	G	G	AG	f	0	0	35	0	14	0	28	0	32	0	23	16	H
3	40318230	CGGCATAGATTCCCTGGCT	C	C	AC	r	0	0	22	0	0	0	26	13	23	0	17	11	H
3	40318230	TTTTCACAGACATCATGAC	C	C	AC	f	0	24	0	0	14	21	0	0	23	0	17	11	H
3	45520997	GGCCGCGTAGAAAATAAAA	G	G	CG	r	0	24	0	0	0	15	10	0	28	0	15	9	H
3	47784128	TATGGAGGTATTTTGTTTT	C	C	AC	r	0	0	26	0	0	0	24	12	23	0	12	14	H
3	53410294	AGTCAAATGTTATTTTATG	T	T	AT	f	1	0	0	46	14	0	0	19	41	0	19	15	H
3	53410294	ATAGTTATAGTCCATTTAT	T	T	AT	r	35	0	0	0	19	0	0	13	41	0	19	15	H
3	54816202	CATCAATAAAGGGAACAGT	C	C	CG	r	0	0	32	0	1	14	27	0	36	0	25	16	H
3	54816202	CTGGTGCATACTTCCTTAA	C	C	CG	f	0	30	0	0	0	24	13	0	36	0	25	16	H
3	60246090	AGGAAATAGATCAGAAGTA	T	T	AT	r	32	0	0	0	22	0	0	11	38	0	27	14	H
3	60246090	GTTTACCCTGGCTGTGCTT	T	T	AT	f	0	0	0	32	11	0	0	20	38	0	27	14	H
3	60678239	AAAAGAAGACCTGAACCAG	T	T	AT	r	32	0	0	0	16	0	0	14	39	0	15	16	H
3	60678239	AGCCTTGTTTTCTGGTTAT	T	T	AT	f	0	0	0	53	13	0	0	48	39	0	15	16	H
3	61443921	GACTGGTGTGGCACAGGGA	G	G	AG	r	0	26	0	1	1	27	0	10	7	0	6	3	H
3	61443921	GTATTTCACTTATACTCTG	G	G	AG	f	1	0	26	0	11	0	28	1	7	0	6	3	H
3	65243465	AGCATTATCCACTGTGGCA	A	A	AG	f	25	0	0	0	25	0	11	0	33	0	22	11	H
3	65243465	GAGGCCCTAGATAGGCCAG	A	A	AG	r	1	0	0	33	0	11	0	22	33	0	22	11	H
3	66448378	CCATAATTATAGGTGTCCA	T	T	AT	r	20	0	0	0	24	0	0	10	25	0	23	10	H
3	68468005	CCATGTACTTTACTGTGAT	A	A	AT	r	0	0	0	32	13	0	0	27	37	0	23	10	H
3	68468005	TCTTTTAAAAGTAAAAATA	A	A	AT	f	35	0	0	1	23	0	0	17	37	0	23	10	H
3	70169924	AAACTCATGCTGAATAAAA	T	T	CT	f	0	0	0	33	0	13	0	24	35	0	22	14	H
3	70169924	AGAAGCAAACGCTTTAGAA	T	T	CT	r	34	0	0	0	23	0	12	0	35	0	22	14	H
3	75738050	GACAGTGAGGAATGACTTA	G	G	AG	r	0	85	0	0	0	72	0	14	37	0	24	13	H
3	76113611	CCATCATTTTAGTGATGAA	T	T	GT	r	27	0	0	0	22	12	0	0	29	0	27	13	H
3	77158783	ATACTGCATGCATGAACTG	G	G	CG	r	0	33	0	0	0	12	11	0	32	0	11	11	H
3	77891852	TTTGTCTGAAAAATGTAGC	G	G	AG	f	0	0	31	0	10	0	31	0	25	0	25	11	H
3	78158278	ATCTTCTCAGAACACAGCG	A	A	AC	f	41	0	0	0	30	14	0	0	44	0	32	15	H
3	78547317	AACATAACTAGCTCTGGAT	C	C	AC	f	0	27	0	0	15	21	0	0	24	0	24	15	H
3	78547317	TTCAGAACATAGTATTGCC	C	C	AC	r	0	0	22	0	0	0	29	14	24	0	24	15	H
3	78866918	CGCAGGAGAGTTTTAGACT	A	A	AG	r	0	0	0	32	0	14	0	26	35	0	29	16	H
3	78866918	CTACACGTAGCATCAATTT	A	A	AG	f	34	0	0	0	24	0	13	0	35	0	29	16	H
3	79289748	CCACAACTTGAACTTTGTT	A	A	AC	r	0	0	0	34	0	0	14	27	39	0	28	14	H
3	79289748	GAGGGATAACATTTCCAGA	A	A	AC	f	36	0	0	0	27	13	0	0	39	0	28	14	H
3	79342891	ATAGCTTAGAATTCAGCTC	T	T	CT	f	0	0	0	42	0	14	0	23	41	0	30	13	H
3	79535487	AATGTGGTAGGCACTGCTA	G	G	GT	f	0	0	28	0	0	0	22	11	34	0	25	11	H
3	79535487	TGCCCTATGTAAGAATCAT	G	G	GT	r	0	31	0	0	11	27	0	0	34	0	25	11	H
3	79540182	AGCAGTTCAAAAAGTTCCT	A	A	AG	f	42	0	0	0	27	0	12	0	48	0	31	15	H
3	79540182	TCTTACATTTGCATCATAT	A	A	AG	r	0	0	0	41	0	13	0	26	48	0	31	15	H
3	81616120	ATTTGAGACCTCTTTGGGT	G	G	AG	r	0	31	0	0	0	33	0	15	37	0	31	15	H
3	81616120	GACACATTTATGTATTGTG	G	G	AG	f	0	0	29	0	14	0	36	0	37	0	31	15	H
3	82380804	AAAGAATATGAGTTATCAC	T	T	CT	f	0	0	0	21	0	12	0	21	24	0	22	13	H
3	82383899	GATTGTGAGTAAAATAAAG	A	A	AG	f	33	0	1	0	22	0	17	0	38	1	27	16	H
3	82383899	GTTTTAAGATTTTATAATA	A	A	AG	r	1	0	0	36	0	13	0	27	38	1	27	16	H
3	84322340	TAAAAAAGGCACATTAAGT	A	A	AC	f	30	0	0	0	30	19	0	0	37	0	33	18	H
3	84322340	TTTGCAGGAATTAAGACAT	A	A	AC	r	0	0	0	34	0	0	17	29	37	0	33	18	H
3	84854164	AATTCATAAGGTTGCCAGT	T	T	AT	f	0	0	0	37	14	0	0	28	40	0	29	15	H
3	84854164	ACCATGTTCATTTTATTTG	T	T	AT	r	36	0	0	0	28	0	0	15	40	0	29	15	H
3	85051391	GAATCTTAGGATATATACA	T	T	GT	r	33	0	0	0	17	11	0	0	38	0	21	13	H
3	85051391	TGCAATCATATTAAATGCA	T	T	GT	f	0	0	0	34	0	0	11	19	38	0	21	13	H
3	86526207	GAGCTTCAAAGGAGTTGAT	G	G	AG	f	0	0	33	0	15	0	26	0	37	0	24	11	H
3	86526207	TTAGAAGAGAAGAAGACGA	G	G	AG	r	0	35	0	0	0	21	0	13	37	0	24	11	H
3	86846307	ATGTCATGGATGGACATAG	G	G	AG	r	0	30	0	0	0	14	0	11	41	0	16	9	H
3	88709407	GGATAGCATGAGTCTGGGA	G	G	AG	f	0	0	24	0	13	0	18	0	27	0	24	14	H
3	88709407	GTTGAGGCCACAGTAAACC	G	G	AG	r	0	25	0	0	0	23	0	12	27	0	24	14	H
3	89838273	ATTTTATTTATGACATACA	G	G	GT	f	0	0	35	0	0	0	19	10	37	0	24	11	H
3	89838273	GCCCTAAATGTTACGTTCT	G	G	GT	r	0	32	0	0	12	21	0	0	37	0	24	11	H
3	100610113	CAAGTCAGTTAAGCCTAGC	C	C	CT	r	0	0	26	0	11	0	25	0	29	0	21	10	H
3	100943126	ATATTTAGAGATTTAAAAT	C	C	AC	f	0	39	0	0	16	31	0	0	36	0	33	18	H
3	104746628	GAGATTAGAAATAAAAAAG	A	A	AG	f	77	0	1	0	64	0	14	0	39	1	25	19	H
3	104746628	GTCAAAACATTTTAGGAAA	A	A	AG	r	0	1	0	34	0	16	0	21	39	1	25	19	H
3	105531768	TTTATATTTTATTCAAAGG	A	A	AG	r	0	0	0	37	1	13	0	24	41	0	25	14	H
3	109335231	ACAGGACCATAGCTCACTC	C	C	CT	f	0	21	0	0	0	20	0	12	14	0	11	5	H
3	109656898	AACAATCCAGTCTCTGTCT	C	C	CT	f	0	32	0	0	0	18	0	11	33	0	16	11	H
3	109656898	CATGGCTGCCGACTTCTCT	C	C	CT	r	0	0	32	0	13	0	21	0	33	0	16	11	H
3	110295711	CTTCTATAAAGATCTGCCT	A	A	AT	f	37	0	1	0	23	0	0	12	26	0	8	14	H
3	110375647	CGAATGTGAGAGGAGATTT	G	G	GT	f	0	0	32	0	0	0	27	14	40	0	29	13	H
3	110375647	TGAAGGACCAGGGCAACGG	G	G	GT	r	0	39	0	0	12	26	0	0	40	0	29	13	H
3	115375555	CATGGGAAGCTGTGATGAC	G	G	AG	f	1	0	24	0	16	0	19	0	25	1	22	14	H
3	115375555	TCAGCAGGAATTTAGTCTT	G	G	AG	r	0	23	0	1	1	18	0	14	25	1	22	14	H
3	115471954	CCCTAAAAAACGACGGGCA	C	C	CT	f	0	27	0	0	0	17	0	11	30	0	20	12	H
3	115471954	GGACAATACCATGTGTGGC	C	C	CT	r	0	0	27	0	10	0	20	0	30	0	20	12	H
3	118737258	ATAGAGGTGTATACCAGGA	C	C	CT	r	0	0	23	0	13	0	20	0	29	0	23	14	H
3	118737258	TATGACTTTACTTTATAAC	C	C	CT	f	0	28	0	0	0	22	0	12	29	0	23	14	H
3	120195172	AGTCTCTGAGTTTTCTCTC	A	A	AC	f	18	1	1	1	21	10	0	1	15	1	13	6	H
3	120908326	TGAGGAAGGTGCCTAAGTC	C	C	CT	r	0	0	27	0	10	0	10	0	31	0	14	10	H
3	130406010	AGGGACTCAAAGGATTTTC	T	T	AT	f	0	0	0	28	11	0	0	26	35	0	23	10	H
3	135720605	GATGTTGTCAGTCTAGCCA	G	G	AG	r	0	31	0	0	0	24	0	14	35	0	30	17	H
3	135720605	GTACTTCATTCTGAGGCCT	G	G	AG	f	0	0	37	0	16	0	29	0	35	0	30	17	H
3	140869362	TTTCTCTAGGGTTTATCTA	C	C	CT	r	0	0	20	0	10	0	19	0	24	0	19	10	H
3	145184833	ACAATGGTTGTCTTTCTGT	G	G	AG	f	0	0	32	0	15	0	23	0	36	0	24	14	H
3	146124510	AACTTCCATAAAATGAACT	A	A	AC	r	0	0	0	43	0	0	13	22	42	0	31	16	H
3	146124510	AGTATTTCAATATTGAGAA	A	A	AC	f	36	0	0	0	28	10	0	0	42	0	31	16	H
3	146134367	AAAAATGTATATACTAGAT	T	T	CT	r	41	0	0	0	23	0	12	0	47	0	27	13	H
3	146134367	TTGATCCCTTCAAATGTTA	T	T	CT	f	0	0	0	43	0	13	0	28	47	0	27	13	H
3	146714629	ATACATGAACAAATAGTAA	C	C	CT	r	1	0	35	0	10	0	27	0	41	0	29	14	H
3	146714629	CCTATACTTAAGGATACAA	C	C	CT	f	0	38	0	0	0	25	0	10	41	0	29	14	H
3	149819305	TACAAAATTTGTTGATGCT	A	A	AT	f	38	0	0	0	26	0	0	13	38	0	27	14	H
3	149819305	TTTACCGGTAAGATTACAT	A	A	AT	r	0	0	0	32	12	0	0	23	38	0	27	14	H
3	151685898	AAGGCTAACTTAATTAAAA	G	G	GT	f	0	0	24	1	0	0	28	11	15	1	9	11	H
3	154359075	GGGTAGTATGCATTATTTA	C	C	CT	r	0	0	31	0	11	0	20	0	33	0	21	11	H
3	154359075	TAACTCCATAGAGCCTATA	C	C	CT	f	0	31	0	0	0	15	0	12	33	0	21	11	H
3	156804065	AATTGAAGAGCCAGGCTTT	C	C	CG	r	0	0	23	0	0	11	24	1	24	0	24	14	H
3	158150215	AATTGAATCATAACTGTTA	T	T	CT	r	25	0	0	0	27	0	11	0	28	0	26	13	H
3	158150215	ATTAAAGGCTGAAAGTTTT	T	T	CT	f	0	0	0	26	0	12	0	24	28	0	26	13	H
3	159676290	ACATCAAAGTTCAAGAGCA	G	G	GT	f	0	0	24	0	0	0	25	11	24	0	26	12	H
3	159676290	TCAATTACTCAGATTATGC	G	G	GT	r	0	23	0	0	12	25	0	0	24	0	26	12	H
3	162232493	AGTAATAGCTTTACTGACT	T	T	GT	f	0	0	0	29	0	0	11	22	29	0	21	13	H
3	162232493	TTATTGAGGAAAACAGGAG	T	T	GT	r	31	1	0	0	22	12	0	0	29	0	21	13	H
3	162555988	ACTTTGACATCTCCCTAGT	C	C	CG	r	0	0	30	0	0	11	20	0	33	0	26	14	H
3	162555988	ATAAGCATAAGGAAGCAAT	C	C	CG	f	0	30	0	0	0	23	11	0	33	0	26	14	H
3	162580388	ATAATTGTAATCTGGCTGA	C	C	AC	r	0	0	33	1	0	0	22	10	38	0	25	12	H
3	163678090	AAATACTATTACAATAGGA	A	A	AG	f	39	0	0	0	25	0	12	0	25	0	17	8	H
3	163678090	GAACACGAATTTCAGATAA	A	A	AG	r	0	0	0	36	0	12	0	30	25	0	17	8	H
3	163790661	CATCTCCCTCCCTTAACAC	G	G	AG	f	0	0	31	0	14	0	30	0	35	0	28	16	H
3	163790661	TGGGTATTGCAATTAGAGA	G	G	AG	r	0	30	0	0	0	26	0	14	35	0	28	16	H
3	164725292	AAACTTTCTCCTCAGGCTT	G	G	CG	r	0	25	0	0	0	17	13	1	31	0	22	14	H
3	164725292	TTGGCTCTTGTTACTTCAA	G	G	CG	f	0	0	26	0	0	11	22	0	31	0	22	14	H
3	165155256	CTGTGATCTTTCAAAGAAT	G	G	AG	f	0	0	45	0	11	0	22	0	51	0	23	11	H
3	165298404	ATACAAACTGTTCTTGGAG	T	T	GT	f	0	0	0	100	0	0	14	86	35	0	27	17	H
3	165298404	TACTTCTAAACAAAGCTAA	T	T	GT	r	38	0	0	0	26	14	0	0	35	0	27	17	H
3	167740910	TAAATAGATGAATGTAATA	A	A	AG	r	0	0	0	29	0	10	0	18	30	0	19	10	H
3	167740910	TCTTAACAAATAGAGAAAA	A	A	AG	f	29	0	0	1	15	1	10	0	30	0	19	10	H
3	170836614	TGAAAGGATAGGGAATGAA	A	A	AG	r	0	0	0	21	0	12	0	19	11	0	8	7	H
3	171512852	GCGCCCAGTCAAAAGTGTT	C	C	CT	r	0	0	23	0	12	0	21	0	30	0	24	13	H
3	171893558	GGGAATGGAATGGTAAATA	C	C	CT	r	0	0	25	0	11	1	19	0	27	0	22	12	H
3	174741431	ATACAACTTAATTAGGTAA	A	A	AG	f	28	0	0	0	30	0	14	0	34	0	33	17	H
3	175096796	GATGGCCTATCAGAAGGTC	A	A	AC	r	0	0	0	36	0	0	10	20	38	0	20	10	H
3	175398083	TTTCAGTGAGAAAGTTTCT	A	A	AC	r	1	0	0	29	0	0	13	12	28	0	13	13	H
3	175553819	GATTAATTTATTAATTTGA	T	T	GT	r	31	0	0	1	19	12	0	0	34	0	19	16	H
3	175553819	TTTAAAACATTATCAGTAT	T	T	GT	f	0	0	0	30	1	0	15	20	34	0	19	16	H
3	175768106	CACACCGGGTTTTACTGGG	C	C	CT	r	0	0	24	0	12	0	21	0	30	0	26	13	H
3	175768106	TTATTGGGGTTTTGTCGGC	C	C	CT	f	0	29	0	0	0	24	0	12	30	0	26	13	H
3	178826010	TACTCTATAAGGTAAGTAT	A	A	AC	f	30	0	0	0	23	13	0	0	15	0	10	12	H
3	178829455	AAATATCTCTGAGGACTCA	C	C	AC	r	1	0	38	0	0	0	23	10	27	0	13	12	H
3	178829455	TAACTTAAAGGAATTCTTG	C	C	AC	f	0	34	0	0	11	25	0	0	27	0	13	12	H
4	4446144	CCCCAGTTATTATATAGAA	A	A	AT	r	0	0	0	32	15	0	0	21	37	0	23	14	H
4	4446144	TACAATAAAATAAACCTCA	A	A	AT	f	35	0	0	0	23	0	0	14	37	0	23	14	H
4	5833707	CACTCCTGAGCATGGAATC	C	C	CT	r	0	0	28	0	11	0	18	0	28	0	22	10	H
4	15726576	TGGTATAGACTTTCTAAGG	G	G	AG	r	0	24	0	0	0	23	0	12	21	0	15	15	H
4	17141697	CAGGAATTTTAATTAAATC	A	A	AG	f	27	0	0	0	16	1	12	0	8	0	6	3	H
4	17141697	GGGGAGATCTAATTTGGCC	A	A	AG	r	0	0	0	27	0	12	0	16	8	0	6	3	H
4	19670079	GATCTACATTTGATTGGTG	T	T	GT	f	1	0	0	42	0	0	12	22	43	0	21	11	H
4	19997422	AATATAAGAATTTTATTCA	T	T	GT	f	0	0	0	36	0	0	15	22	42	0	24	12	H
4	19997422	AGAGATAGAGGTGGATATC	T	T	GT	r	35	0	0	0	23	10	0	0	42	0	24	12	H
4	25678933	GTGTCTATTCAAACCAGCA	C	C	CT	f	0	19	0	0	0	26	0	10	20	0	25	12	H
4	28183835	TGGTCTTAATTGTTTCATC	T	T	AT	f	0	0	0	43	10	0	0	22	50	0	23	11	H
4	31367109	AGATCAGGAGAAAAATGAA	G	G	GT	f	0	1	31	0	1	0	16	10	34	0	20	12	H
4	31367109	GAGACAGGAGGAAGGAAGA	G	G	GT	r	0	30	0	0	13	19	0	0	34	0	20	12	H
4	32397034	CACAGTGTGTTTCTGTCCT	C	C	CT	f	0	33	0	0	0	21	0	12	23	0	14	13	H
4	32397034	GAAAGCAACCTGTGACAAG	C	C	CT	r	0	0	27	0	13	0	20	0	23	0	14	13	H
4	33524694	ATACTTATGAAGATTTAAA	G	G	AG	f	0	0	30	0	16	0	21	0	36	0	26	17	H
4	35378814	TATTTCCATGATAACTTTT	C	C	CT	f	0	26	0	0	0	25	0	12	32	0	27	13	H
4	35378814	TCAAGCATATTTTTCACAA	C	C	CT	r	0	0	24	0	11	0	27	0	32	0	27	13	H
4	35459160	ACAGGTTTTTTATAACTGA	A	A	AG	f	32	1	0	0	26	0	15	0	39	0	25	18	H
4	35459160	GTGTTTTTTCTTGTAGGCA	A	A	AG	r	0	0	0	27	0	13	0	23	39	0	25	18	H
4	35675473	GGAAGTATCATTTGAGCCC	T	T	CT	r	38	0	0	0	27	0	19	0	39	0	26	20	H
4	35675473	GTATTTTAGAAGTCCAAGG	T	T	CT	f	0	0	0	38	1	18	0	28	39	0	26	20	H
4	36070586	AGCAAATCATTCACATGGC	C	C	AC	r	0	0	31	0	0	0	18	10	38	0	24	13	H
4	36070586	TATAATGGATGGGTTCTCA	C	C	AC	f	0	32	0	0	11	25	0	0	38	0	24	13	H
4	44228804	CTTTAGACTCTCTGTGCCT	A	A	AG	f	31	0	0	0	18	0	10	0	35	0	22	16	H
4	44228804	GTGTAGTGACTTATACATT	A	A	AG	r	0	0	0	34	0	13	0	20	35	0	22	16	H
4	44521253	AACTGTTTCTGTTTATAAA	A	A	AT	f	33	0	1	0	28	0	0	16	21	0	17	9	H
4	44521253	GTTAGAGGTTAGAGGCAAA	A	A	AT	r	0	0	0	30	14	0	0	23	21	0	17	9	H
4	44838814	GCAACCTCATAAACATGAG	A	A	AC	r	0	0	0	24	0	0	13	31	33	0	36	16	H
4	45871268	CAGATAGACAAAGGTACAG	A	A	AC	f	39	0	0	0	30	13	0	0	36	0	27	14	H
4	57304849	CATAAAGGACATGATTTTT	A	A	AT	f	30	0	0	0	29	0	0	18	34	0	31	18	H
4	58861850	AATATCTGTTCCTAAAATG	A	A	AT	f	32	0	0	0	22	1	0	12	38	0	25	15	H
4	58861850	TCTGTTACTAAATTTAAGC	A	A	AT	r	0	0	0	37	13	0	0	25	38	0	25	15	H
4	60148137	ACTTTAATGAGCGTTCAAA	C	C	AC	f	0	35	0	0	16	18	0	0	22	0	14	8	H
4	60148137	TGTGATGATTGTACCTTTT	C	C	AC	r	0	0	42	0	0	0	19	17	22	0	14	8	H
4	62649258	TTTTTTGCTTTTACTTCTG	C	C	AC	r	0	3	33	0	0	0	34	11	37	0	32	16	H
4	63410506	ACTTTACTAATTCTTAATA	T	T	GT	r	40	1	0	0	20	12	0	1	42	0	19	14	H
4	63410506	CAATTCATTAAACAGGTTT	T	T	GT	f	0	0	0	35	0	0	14	17	42	0	19	14	H
4	73000606	TTTATCGGTTCTGTCACTA	C	C	CT	r	0	0	23	0	11	0	20	0	28	0	22	15	H
4	77831097	GTTACTGGCTCTGTTATTT	G	G	AG	r	0	31	0	0	0	27	0	13	32	0	31	14	H
4	77831097	TAAGAGGCCTCTTCAGTTG	G	G	AG	f	0	0	28	0	13	0	24	0	32	0	31	14	H
4	79288304	AAATATTACTCTGCACAGA	C	C	CT	f	0	32	0	0	0	31	0	15	29	0	21	15	H
4	79288304	GCATTTCACACTTCATTGA	C	C	CT	r	0	0	30	0	16	0	28	0	29	0	21	15	H
4	88812003	TATGGGAGTAGGTTCCTGG	T	T	AT	f	0	0	0	25	10	0	0	16	36	0	14	11	H
4	89276238	AATTTTTACTTCTCTTCTT	T	T	CT	r	23	0	0	2	25	0	11	0	28	0	24	11	H
4	89944943	AAATACATAGTCGTATAAC	C	C	CT	f	0	41	0	0	0	24	0	11	43	0	30	13	H
4	92010945	TATTAGTGTTCATGTCTTT	G	G	CG	r	0	38	0	0	0	23	17	0	46	0	21	19	H
4	92010945	TTTGTGTTTTATATTTTCT	G	G	CG	f	0	1	40	1	0	17	21	1	46	0	21	19	H
4	92435149	GGGCACCCCATCTGCAGTT	T	T	AT	f	0	0	0	29	12	0	0	22	32	0	22	13	H
4	95353859	ATTAAAAAACTATTTTAGT	A	A	AT	r	0	0	0	28	10	0	0	21	28	0	24	12	H
4	95687189	ATTGGCATCTGTGCCCCTT	C	C	AC	f	1	30	0	0	10	18	0	0	36	0	22	11	H
4	96198618	GGATTCTTATTACAAATCA	A	A	AT	f	37	0	0	0	29	0	1	17	42	0	31	15	H
4	96249929	TTTGCTCAGAAACTAGCAA	T	T	GT	r	36	0	0	0	21	11	0	0	41	0	25	11	H
4	97062791	AAAGGGTGGGGAGTAAGGT	C	C	AC	f	0	35	0	0	13	25	0	0	36	0	27	13	H
4	97062791	TAACAAGGGAAATACTTTA	C	C	AC	r	0	0	33	0	0	0	26	12	36	0	27	13	H
4	97168915	GAGGAAAGAATGTGAGTTT	T	T	GT	f	0	0	1	39	0	0	13	23	46	1	27	14	H
4	97168915	GGAACTAAACCAAATTGAG	T	T	GT	r	36	0	0	0	25	12	0	0	46	1	27	14	H
4	97704339	GATACAAGAAATACTTCCA	C	C	CT	r	0	0	12	0	12	0	16	0	14	0	19	12	H
4	98259669	TAGGAGAGGCATGGACGAG	C	C	CT	r	0	0	22	0	10	0	20	0	26	0	22	13	H
4	109376456	CTGCCCAGAGATATCCTCT	C	C	AC	r	0	0	21	0	0	0	20	11	24	0	24	16	H
4	113403185	CAGTTTGAGGAATAAAAAT	A	A	AG	f	65	0	0	0	59	0	11	0	29	0	27	13	H
4	113403185	TAAATACCATTCTTACTAC	A	A	AG	r	0	0	0	24	0	10	0	22	29	0	27	13	H
4	116677739	CACTAAGAACAGAAACGCC	G	G	AG	f	0	0	30	0	16	0	24	0	37	0	26	15	H
4	116677739	TTCTCTACTTCCTCTCTAC	G	G	AG	r	0	61	0	0	0	47	0	16	37	0	26	15	H
4	117369536	CCCTTGTTTGTATATACCA	C	C	CT	f	0	40	0	0	0	30	0	16	45	0	33	16	H
4	117536886	TAGCACACCAGCTATAATA	T	T	GT	r	24	0	0	0	26	11	0	0	17	0	10	10	H
4	117995534	ATTATACCTAGCACTCACT	G	G	AG	f	0	0	29	0	12	0	24	0	32	0	23	12	H
4	117995534	GTAAAATTTTTAACACTTT	G	G	AG	r	0	29	0	0	0	27	0	10	32	0	23	12	H
4	120535115	ATCATTTACATTAAGGTTC	C	C	CT	r	0	0	85	0	10	0	65	0	42	0	23	10	H
4	122159529	ATTTTAATCGTTGTTTACT	G	G	AG	f	0	0	44	0	16	0	30	0	34	0	23	17	H
4	122159529	CCATGGACTTTATTGTTTT	G	G	AG	r	0	37	0	0	0	29	0	19	34	0	23	17	H
4	124155511	AATTCATCCATCTGGCACC	C	C	CT	f	0	26	0	0	0	26	0	12	28	0	29	14	H
4	124534944	AATATTCTGGTAGTAGAGT	T	T	CT	f	0	0	0	34	0	12	0	25	20	0	11	12	H
4	124534944	CATCGTCTTTTTCTTGTCC	T	T	CT	r	17	0	0	0	11	0	12	0	20	0	11	12	H
4	125750109	CTTTTTGTTTATGAGTGTG	T	T	AT	r	29	0	0	1	23	0	0	16	36	0	25	17	H
4	125750109	TCCTACTGTAAGTCATTTG	T	T	AT	f	0	0	0	31	14	0	0	24	36	0	25	17	H
4	126260169	TGTGTAAAATATATATTGA	T	T	GT	f	0	0	0	42	0	0	11	23	53	0	28	16	H
4	130043221	GCTTTTCTCTTGGGCAGAT	G	G	AG	r	0	30	0	0	1	23	0	11	34	0	22	11	H
4	131416757	AAAAAAATCTAGAAGATGT	A	A	AC	r	0	0	0	38	0	0	13	27	40	0	26	15	H
4	131416757	TATATTATGCACATAAACC	A	A	AC	f	32	0	1	0	21	14	0	1	40	0	26	15	H
4	132055123	CTAACATGCAAATTATTTT	A	A	AT	f	61	0	1	0	46	0	0	13	39	0	21	13	H
4	132212089	CACTCTCCCTATGTCATCA	T	T	GT	r	34	0	0	0	23	15	0	0	40	0	30	17	H
4	132405925	GATTTTAAGCAGATTTGAA	A	A	AC	r	0	0	0	36	0	0	11	24	34	0	22	11	H
4	132405925	TTATGTGGTTTATTTCATT	A	A	AC	f	33	0	0	1	21	13	1	1	34	0	22	11	H
4	134007889	CTGTTTTACTGAAACTTTT	A	A	AT	r	0	0	0	28	12	0	0	26	31	0	29	13	H
4	134740550	CTGTATACCAAGAAAACCC	T	T	AT	f	0	1	0	31	13	0	0	21	41	0	21	14	H
4	135574032	ACTATGAATTTATATCAGC	C	C	AC	r	0	0	35	0	0	0	26	11	37	0	25	16	H
4	135574032	TTTGATTTACCATGTGGAA	C	C	AC	f	0	29	0	0	15	21	0	0	37	0	25	16	H
4	136006664	ATACATAGTAATATATATT	G	G	AG	r	1	33	0	0	1	25	0	14	40	0	23	12	H
4	136006664	TTACTGAAATCACAATAAA	G	G	AG	f	0	0	36	0	10	0	24	0	40	0	23	12	H
4	136113121	AGTGATAGACCAAGATATG	G	G	GT	r	0	32	0	0	10	20	0	0	36	0	21	10	H
4	141658492	TGAAACTTCATTATGGGGC	G	G	AG	f	0	0	42	0	16	0	23	0	39	0	26	12	H
4	148667300	GTACTGCTAAATCTTGTCC	T	T	CT	f	0	1	0	34	0	12	0	26	39	1	23	14	H
4	148667300	TTTTAGTCCAACCTAAAAG	T	T	CT	r	32	0	1	0	26	0	12	0	39	1	23	14	H
4	149306846	GTCTTAAAGGATATAGAAT	C	C	CG	f	0	33	0	0	0	15	10	0	40	0	18	14	H
4	149306846	TACAGTAATATAGGGATTG	C	C	CG	r	0	0	33	0	0	13	16	0	40	0	18	14	H
4	150641986	CTACACTGTCATATTTTAA	G	G	CG	r	0	38	0	0	0	28	12	0	44	0	31	16	H
4	151304607	AAGCAAATATATTAGTTGC	C	C	CG	r	0	0	29	0	0	10	29	0	32	0	32	15	H
4	151304607	CACTTGCTGAAAACACTGA	C	C	CG	f	0	28	0	0	0	29	13	0	32	0	32	15	H
4	153302365	ATGGGAATATAGAGATGAA	G	G	AG	r	0	30	0	0	1	19	1	13	33	0	24	14	H
4	153302365	GCCAGGCGTTATTCTAGGT	G	G	AG	f	0	0	28	0	11	1	19	0	33	0	24	14	H
4	156572882	AAAAGGTTAAAAGAGAGTT	A	A	AT	f	33	0	0	0	28	0	0	14	41	0	34	15	H
4	156572882	TGTCCTTGAGCTTACAGAT	A	A	AT	r	0	0	0	35	15	0	0	30	41	0	34	15	H
4	156754937	GTGTCACCACCCAAAAATT	T	T	AT	f	0	1	0	37	10	0	0	26	35	0	20	10	H
4	157001907	TTAAAACATAACTATTAGA	A	A	AT	f	36	0	0	0	29	0	0	13	38	0	35	17	H
4	157048364	AAACGTCTGGCAATCTAAT	C	C	CT	r	0	0	32	0	10	0	23	0	36	0	22	11	H
4	157048364	TCCTAAGAGCAATTCTTAA	C	C	CT	f	0	35	0	0	0	27	0	11	36	0	22	11	H
4	157262600	TAGCTTTCCTCTAAGCCTT	G	G	GT	f	0	0	28	0	0	0	20	10	31	0	23	10	H
4	157319860	AACTTGTAAATAAGGTGAT	T	T	AT	r	34	0	0	0	21	0	0	11	40	0	25	12	H
4	157319860	ACAACAGCACTGAAAAGGG	T	T	AT	f	0	0	0	42	14	0	0	21	40	0	25	12	H
4	157684264	AAAGCTTGACTCAACCATT	G	G	AG	r	0	37	0	0	0	23	0	10	41	0	24	11	H
4	159871335	AGATCACTGGATTCCTAGG	A	A	AG	f	32	0	0	0	17	0	10	0	23	0	9	7	H
4	160597190	AAGTTTTGACATTGGCCCT	T	T	AT	r	37	0	0	0	27	0	0	24	48	0	27	22	H
4	160597190	AGTAGAAATACTTAAACAT	T	T	AT	f	0	0	0	39	20	0	0	23	48	0	27	22	H
4	161189078	AGCAAGGAGTTTGGAAAAA	G	G	GT	f	0	0	37	0	0	0	25	11	27	0	16	13	H
4	161189078	TAGTTCCCTAGTGGGAGGA	G	G	GT	r	0	34	0	0	10	20	0	0	27	0	16	13	H
4	162011405	CTAACAGTAACAAAAATCA	T	T	AT	f	0	0	0	28	12	0	0	25	34	0	27	15	H
4	165921851	TTGCATCACTGCATGTTTA	A	A	AT	r	0	0	0	31	14	0	0	28	31	0	32	17	H
4	170903447	TGCACAATCTGGAAGATTA	A	A	AG	f	25	0	0	0	21	0	11	0	31	0	23	10	H
4	172789699	CTTCATGACATCAGTATTC	G	G	AG	r	0	14	0	1	0	24	0	14	21	0	21	13	H
4	178245735	CTATACAAAATATCAGATG	T	T	GT	f	0	0	0	36	0	0	17	21	45	0	26	20	H
4	178245735	TTCTAAGCTGATCTATATT	T	T	GT	r	37	0	0	0	23	19	0	0	45	0	26	20	H
4	179589832	GTTTAGTGAATTTCCATTA	G	G	CG	f	0	0	37	0	1	23	31	0	42	0	35	21	H
4	180505038	GAAATATTTATAATCAAAA	G	G	CG	f	1	0	34	0	0	12	28	0	39	0	28	13	H
4	180505038	TATCAGTATACCTCTTTCC	G	G	CG	r	0	33	0	0	0	23	10	0	39	0	28	13	H
4	180709859	AATGAGATAAAGTATCTAA	A	A	AC	r	0	0	0	30	0	0	13	21	34	0	24	15	H
4	180709859	TTTCCACATCTGTGGGTTT	A	A	AC	f	26	0	0	0	21	11	0	0	34	0	24	15	H
4	182174212	AATACATTTGGATACTAAG	G	G	AG	f	0	0	31	0	11	0	24	1	21	0	17	12	H
4	187622388	GTTATTTACCTTCCCCCCC	C	C	AC	f	1	30	0	1	10	20	0	0	31	0	25	11	H
4	188737212	AAGTAAGAAAAACTCACAT	T	T	CT	f	0	0	0	34	0	24	0	24	36	0	26	23	H
4	188938301	ATATATCTACAGGTACTGC	G	G	CG	r	0	33	0	0	0	16	11	0	39	0	19	13	H
5	3992620	AATGCTAGGATTCCAGGAA	C	C	CT	f	0	22	0	0	0	16	1	10	22	0	11	6	H
5	4507972	AAATAACTTGAGAAGTTTT	A	A	AC	r	0	0	0	56	0	0	14	46	44	0	34	20	H
5	4507972	AGTATAATATTGGACTCAT	A	A	AC	f	37	0	0	0	32	18	0	0	44	0	34	20	H
5	5825105	AGGAGAGAAGAGGGATTAC	T	T	AT	f	0	0	0	55	12	0	0	45	27	0	24	15	H
5	5825105	GCCAGCAGGGCTGAGAAAG	T	T	AT	r	24	0	0	0	20	0	0	12	27	0	24	15	H
5	9436411	TTTCTTCTTCTGCAAAACG	G	G	AG	r	1	98	0	0	1	68	0	10	34	1	15	10	H
5	13275588	GTGATGCTAAACATCTGAA	C	C	CT	f	0	25	0	0	0	21	0	15	31	0	22	13	H
5	13275588	TAATGATTAATTTCAGAAA	C	C	CT	r	0	0	29	1	12	0	19	0	31	0	22	13	H
5	13346581	GATGGGTCAAGACGGACTA	C	C	CT	r	0	0	19	0	13	0	22	0	25	0	22	11	H
5	13346581	TGGAAGCAGGTCATTCTTG	C	C	CT	f	0	20	0	0	0	17	0	15	25	0	22	11	H
5	17226825	CCAGAAGGCAGGGTGAGGT	C	C	CG	r	0	0	62	0	0	10	46	0	34	0	23	10	H
5	22296703	GAAATTGAGTTTTATTAAT	T	T	AT	f	1	0	0	46	11	0	0	30	41	0	22	12	H
5	23576533	AGAGTGTATGGCCTGTATT	G	G	AG	r	0	35	0	0	0	19	0	14	39	0	23	15	H
5	23576533	ATATGGTCATGAGTATAAT	G	G	AG	f	0	0	33	0	13	0	20	0	39	0	23	15	H
5	23776978	TATCACCATGAAGGGGAAC	C	C	AC	r	0	0	32	0	0	0	22	13	37	0	27	14	H
5	23776978	TCAGGTATCTATTTGTTAT	C	C	AC	f	0	33	0	0	15	24	0	0	37	0	27	14	H
5	24385678	AGCTATATGAAATTCAAGT	A	A	AT	f	30	0	0	0	24	0	0	10	34	0	23	13	H
5	24385678	CATCACTTGTATTTCAAAT	A	A	AT	r	0	0	0	29	11	0	0	21	34	0	23	13	H
5	25607095	ATAAGCAGAGGTAAAAATT	A	A	AT	f	36	0	0	0	23	0	0	15	35	0	27	16	H
5	25607095	CTTACCTAAGAAGTTTACA	A	A	AT	r	0	0	0	33	16	0	0	21	35	0	27	16	H
5	27271294	AGCTATATGTGTCCTAGCC	A	A	AG	f	24	0	0	0	23	0	11	0	25	0	21	12	H
5	27271294	GGAACGTTCTCTAATACAT	A	A	AG	r	0	0	0	25	0	11	0	25	25	0	21	12	H
5	27460430	TCATGATTTCAAAGAAACC	G	G	AG	f	0	1	32	0	12	0	29	0	34	0	27	12	H
5	29036172	ACTTTAAAACTGACATTTT	T	T	GT	r	65	0	0	0	61	10	0	0	38	0	29	14	H
5	29036172	AGTATTGAAGATTAATCAT	T	T	GT	f	0	0	0	35	0	0	12	29	38	0	29	14	H
5	29164957	GTAATAGCATGCAGCCATC	C	C	CT	r	0	0	33	0	11	0	27	0	41	0	26	12	H
5	29164957	GTTTCATGAACTACTTCTC	C	C	CT	f	0	35	0	0	0	23	0	10	41	0	26	12	H
5	30299713	TTGAAAAATCTCCTAAAAA	A	A	AT	r	1	0	0	42	15	0	0	25	47	0	26	14	H
5	36449297	AATAGCTACCTACCATAAT	A	A	AT	f	22	0	0	0	22	0	0	11	29	0	24	13	H
5	36449297	CCCAACTAGATGGTGATTC	A	A	AT	r	0	0	0	26	11	0	1	20	29	0	24	13	H
5	39305638	AAAATGCATACTAGTTTTA	G	G	AG	f	1	0	35	0	11	0	24	0	35	0	26	12	H
5	39305638	GCAGCTTGGGGAAAGAAAG	G	G	AG	r	0	32	1	0	0	22	0	10	35	0	26	12	H
5	40809060	TAGACTTTATTTTTCAGGA	C	C	CT	f	0	66	0	0	0	49	0	12	24	0	15	9	H
5	50017147	GATAATTGGAAATCTTTGA	G	G	CG	r	0	29	0	0	0	22	12	0	29	0	22	14	H
5	51023845	ATGTATGTCTTTGGTGGGT	C	C	AC	r	0	0	29	0	0	0	18	11	33	0	22	11	H
5	52539405	TTCACATTAGAAAATCAAC	G	G	AG	r	1	28	0	0	0	14	0	13	22	0	8	13	H
5	58411800	ACAGTTTAAGGGTTTTCCT	T	T	CT	f	0	0	0	31	0	13	0	21	30	0	23	12	H
5	58411800	TCTTCTTGTAATAACATGT	T	T	CT	r	31	0	0	0	21	0	11	0	30	0	23	12	H
5	59078131	CATTGATTTAAAAACCAAT	G	G	AG	f	0	0	31	0	13	0	25	0	39	0	27	15	H
5	59078131	TAATACACAAGGAAGTATG	G	G	AG	r	0	34	0	0	0	26	0	12	39	0	27	15	H
5	60060520	CCTCAACCATAAATCCTTC	G	G	CG	r	0	29	0	0	0	25	16	0	36	0	22	19	H
5	60060520	CTACCCTTTGTTCAAAACA	G	G	CG	f	0	0	31	0	0	18	21	0	36	0	22	19	H
5	62942761	GGAATTATTTTTGGAAGCA	G	G	CG	f	0	0	40	1	0	10	22	0	47	0	21	14	H
5	62942761	GGGGTGGGGTGGATGCTCC	G	G	CG	r	0	42	0	0	0	22	14	0	47	0	21	14	H
5	67652300	GAAAAGCTGTGGCAGACAA	G	G	AG	r	0	33	0	0	0	24	0	12	42	0	28	14	H
5	67652300	GCATTGTGATGTGTGAAGG	G	G	AG	f	0	0	38	0	11	0	26	0	42	0	28	14	H
5	72871347	ACCCTGTGTTGAACATTTA	A	A	AG	f	32	0	0	0	21	0	13	0	34	0	25	12	H
5	72871347	GGGGTTGAGCTCCCCATAG	A	A	AG	r	0	0	0	28	0	11	0	25	34	0	25	12	H
5	84529220	AATAGTTTTGCCAATTTTA	A	A	AG	r	0	0	0	33	0	11	0	19	43	0	19	10	H
5	84529220	CAGCTTTTAGAATTTTTTC	A	A	AG	f	37	1	0	0	15	0	10	0	43	0	19	10	H
5	84631289	CCCAATTGTTTTCCCAGAG	T	T	CT	f	0	0	0	30	0	15	0	30	32	0	30	13	H
5	84631289	GACTGTTTCAAATATTTTC	T	T	CT	r	26	0	0	0	26	1	12	1	32	0	30	13	H
5	84720985	AAGAGACAGAGGAAGACCA	G	G	AG	f	0	0	33	0	11	0	15	0	33	0	15	9	H
5	84941557	ACAATACTTTTCTTTGTCT	T	T	CT	f	0	0	0	45	0	13	0	24	56	0	25	12	H
5	85816069	GCTTAAACCCTAGTAAAAC	T	T	AT	f	0	0	0	43	13	0	0	29	8	0	5	5	H
5	85816069	TTTTAGGGGAGAGAGAAGA	T	T	AT	r	43	1	0	0	30	0	0	12	8	0	5	5	H
5	88703783	CCAAAAATCATGCTGTTCT	A	A	AT	r	0	0	0	31	12	0	1	20	33	0	22	12	H
5	88703783	TTATTTTATTTTCCGAAAT	A	A	AT	f	26	0	0	0	21	1	0	10	33	0	22	12	H
5	90725133	TTTTCTCCCTACTTTGTGA	T	T	GT	r	37	0	0	0	26	11	0	0	26	0	18	11	H
5	91849437	GTGTCAGATATCCTAACCA	T	T	CT	f	0	0	0	37	0	14	0	21	40	0	25	13	H
5	91849437	GTTAAGTTTTTGCTGTAGG	T	T	CT	r	38	0	0	0	23	0	12	0	40	0	25	13	H
5	92353958	CTCAGGTTGATAGATGCAA	C	C	CT	r	0	0	28	0	16	0	20	1	28	0	25	17	H
5	92353958	TTGTCTCTAAGACATTTCT	C	C	CT	f	0	28	0	0	1	22	0	16	28	0	25	17	H
5	93280246	GGCATCAGCTAAAAAGTCC	G	G	AG	f	0	0	26	0	14	0	17	0	31	0	15	14	H
5	93280246	TTTTTCAGTATTAAATGGA	G	G	AG	r	0	30	0	0	0	15	0	13	31	0	15	14	H
5	93826404	GTCTATCTGTCCTAAATTT	T	T	CT	r	27	0	0	0	26	0	11	0	32	0	26	12	H
5	93826404	TAGAAGTTAGTTCTCTCTA	T	T	CT	f	0	0	0	28	0	12	0	23	32	0	26	12	H
5	98165449	ATGTTATTCAAGAAAAAAA	G	G	AG	r	1	35	0	0	0	23	1	14	37	0	24	15	H
5	98165449	GAGATCTGTGTTAGAGTGA	G	G	AG	f	0	0	33	0	13	0	24	0	37	0	24	15	H
5	99050225	CAATTTTTTGCTCAATACC	G	G	AG	f	0	0	33	0	15	0	23	0	43	0	24	15	H
5	99050225	CTTTGTTCGTGTTCACTGT	G	G	AG	r	0	36	0	0	0	25	0	11	43	0	24	15	H
5	99489591	ATTAGATGGATGACCGTGC	G	G	AG	f	0	0	31	0	12	0	23	0	36	0	21	11	H
5	99489591	CTGTCCGTGGCAGTGTACA	G	G	AG	r	0	67	0	0	0	49	0	12	36	0	21	11	H
5	101659460	GGACAGATTGTAATGGGTG	T	T	CT	f	0	0	0	30	0	11	0	20	36	0	23	11	H
5	101785660	CCAAACAAGAACTTACATG	T	T	AT	r	26	0	0	0	32	0	0	11	30	0	33	16	H
5	102095440	TGGATGAATAAAGGAGTGA	A	A	AG	f	39	1	1	0	24	0	13	1	44	0	25	13	H
5	102095440	TGTATCAGTTTCAAAAATC	A	A	AG	r	0	0	0	35	0	10	0	27	44	0	25	13	H
5	104695486	AATGTAATCAAACTGAGGG	A	A	AG	r	0	0	0	40	0	12	0	25	38	0	24	11	H
5	104742435	AGAAGTCAGACCTGTCTTA	C	C	CT	r	0	0	30	0	10	0	20	0	28	0	26	15	H
5	104742435	CTCTTTGCTACTGTTTTTC	C	C	CT	f	0	25	0	0	1	21	0	15	28	0	26	15	H
5	105382724	AATTCCCAGAACTCACTTA	G	G	AG	f	0	0	35	0	12	0	27	0	42	0	31	14	H
5	105382724	GGCTAATGATAGTTTCAGC	G	G	AG	r	0	38	0	0	0	29	0	11	42	0	31	14	H
5	106026779	GTAAAATACTTGGTATACC	A	A	AT	f	24	0	0	0	21	0	0	11	28	0	22	12	H
5	106213029	AAATACAGATAGTGGGGTT	T	T	GT	f	0	0	0	41	0	0	14	21	47	0	20	15	H
5	109792206	TTGATTAAAAGTATTGTTA	C	C	AC	r	0	0	31	0	0	0	22	13	35	0	25	14	H
5	120223216	AATGATGAGAAAAATATGT	A	A	AG	f	40	1	0	0	24	0	14	0	43	0	28	15	H
5	120223216	TCTTCATATTGCCTTGAAC	A	A	AG	r	0	0	0	38	0	15	0	22	43	0	28	15	H
5	127939189	TCAATGCAACCTGCAACTC	C	C	CT	r	0	0	27	0	13	0	18	0	22	0	15	11	H
5	129658854	ATTAAATTATTTTTGTGAT	T	T	CT	r	34	0	0	3	17	0	16	0	29	0	20	11	H
5	129658854	ATTGAAGACTTGCAATGGG	T	T	CT	f	0	0	0	29	0	16	0	22	29	0	20	11	H
5	130865986	CTGTGTGGGAGGAGGGATC	A	A	AG	r	0	0	0	25	0	10	0	19	26	0	23	11	H
5	138987456	ATTTTTATTTTGCATTACC	T	T	CT	r	18	0	0	0	24	0	11	1	20	0	23	11	H
5	141440610	GATTTGCAACAGAACCTGC	A	A	AT	f	21	0	0	0	20	0	0	10	28	0	22	12	H
5	145149573	TGCTAATTAGCTATTTTCA	C	C	AC	f	0	32	0	0	12	23	0	1	27	0	16	12	H
5	145149573	TTTACCTAAAAAGAACAGG	C	C	AC	r	0	0	34	0	1	0	23	12	27	0	16	12	H
5	148364210	AAAATAGGTCCTGAGAAAA	T	T	CT	f	0	0	0	32	0	15	0	21	35	0	21	13	H
5	148364210	CAGGACACATCTCTGACTC	T	T	CT	r	33	0	0	0	19	0	14	0	35	0	21	13	H
5	150029371	GTTATAATGAGGTTTGAGG	C	C	CT	r	0	0	36	0	15	0	23	0	14	0	7	10	H
5	150608927	ACAGATGAAAGATTGGAGG	C	C	CT	r	0	0	31	0	11	0	19	0	29	0	21	10	H
5	161142266	CAGCCAGACTAAACTTCAT	C	C	CT	r	0	0	59	0	13	0	58	0	31	0	31	16	H
5	161820429	TCCCTCAACATTAATAGAA	G	G	AG	f	0	0	27	0	10	0	28	0	12	0	12	9	H
5	162327175	AAATAAATCTAAACACAAC	C	C	CT	f	1	36	0	0	0	28	0	13	40	0	27	14	H
5	162327175	TTACATCCTTTACAGAAAT	C	C	CT	r	0	0	39	0	12	0	26	0	40	0	27	14	H
5	162731384	ATATAAAATATGCAGATGG	A	A	AT	f	36	0	0	0	18	0	0	15	35	0	22	11	H
5	162731384	TGAGGCTAGCCTGACACCT	A	A	AT	r	0	0	0	28	11	0	0	20	35	0	22	11	H
5	173520028	CAAGAAAAAATGTATTAGA	T	T	GT	r	30	0	0	0	26	12	0	0	33	0	32	14	H
5	173520028	CTAAAATGCTTTTGATGAT	T	T	GT	f	0	0	0	28	0	0	11	25	33	0	32	14	H
5	174246443	ACTTTGTAGGGTGGCTAAG	T	T	CT	r	24	0	0	0	20	0	10	0	28	0	25	11	H
5	174246443	GGCCCTCTTCTCTAATGCC	T	T	CT	f	0	0	0	28	0	13	0	25	28	0	25	11	H
5	178912875	GGGGAACTTCATAAGCCAC	A	A	AG	f	31	0	0	0	23	0	12	0	37	0	25	12	H
5	179793699	GGGGGTCTGCAAGGCCCTG	T	T	GT	r	16	0	0	1	16	11	0	0	18	0	17	8	H
6	4009239	CAAGGCTGTGAACGATTAA	A	A	AG	r	0	0	0	36	0	16	0	31	42	0	35	16	H
6	4009239	CCTAGCCATTTTGGTTTTG	A	A	AG	f	39	0	0	0	29	0	14	0	42	0	35	16	H
6	6439662	GAAGGAGTTCTGGAATGGA	A	A	AG	f	32	0	0	0	21	0	12	0	38	0	22	11	H
6	23129415	AATACAAATTTCCTGATAC	G	G	AG	f	0	0	28	0	12	0	18	0	32	0	20	13	H
6	23129415	TAGAAACAAGCTACATATA	G	G	AG	r	0	32	0	0	0	16	0	14	32	0	20	13	H
6	23697281	TATATAGGCAGCCTTGAGG	A	A	AT	r	0	0	0	23	12	0	0	25	30	0	23	10	H
6	28062345	GTTAACTCTTTCCTTCACA	A	A	AG	f	30	0	0	0	19	1	12	0	31	0	21	15	H
6	28062345	TTCACCCTTGCTGCTGGAA	A	A	AG	r	0	0	0	32	0	16	0	16	31	0	21	15	H
6	34253048	TCAAGAAAAAGATATGCAA	C	C	AC	r	0	0	27	0	1	0	26	10	31	0	24	12	H
6	45429046	CACTGTGTTACCCTCCTCA	T	T	AT	f	0	0	0	33	16	0	0	29	39	0	31	14	H
6	45429046	CTTACAAAAAGCACATCAT	T	T	AT	r	33	0	0	0	26	0	0	12	39	0	31	14	H
6	48753412	AAATCACCTCTACCCTGTT	C	C	CT	r	0	0	28	0	15	0	19	0	31	0	24	18	H
6	48753412	GGATACCTACTGTGCATGT	C	C	CT	f	0	29	0	0	0	20	0	16	31	0	24	18	H
6	48882048	CCTTAGACTTGAATTTCTT	G	G	GT	r	1	40	0	0	11	19	0	0	40	1	24	13	H
6	50359879	AAATAAATGATCAGCAAAC	A	A	AG	r	0	0	0	34	0	14	0	20	41	0	26	13	H
6	50924128	CAATGCCCACACTGTTGCA	A	A	AG	r	0	0	0	31	0	15	0	25	33	0	18	12	H
6	50924128	CTCAAAATGTGAAGATTAA	A	A	AG	f	34	0	0	0	25	0	15	0	33	0	18	12	H
6	51356787	ACAGAGCTGTATTTGACTC	A	A	AG	f	26	0	0	0	29	0	10	0	28	0	30	14	H
6	51356787	TATTTCTGCTATTTCATAG	A	A	AG	r	0	0	0	26	0	12	0	27	28	0	30	14	H
6	51560686	AAACTAGGAGAAAGGGGTG	A	A	AG	r	0	0	0	21	0	11	0	17	27	0	20	12	H
6	51560686	TAGCACATTTAGCTAAAAT	A	A	AG	f	28	0	0	0	17	0	14	0	27	0	20	12	H
6	56320418	CCAGGCCACTTCCAAACTC	A	A	AG	r	0	0	0	31	0	13	0	20	16	0	11	7	H
6	56320418	GATTGTATTTTAAAGTAAG	A	A	AG	f	34	0	0	0	18	0	14	0	16	0	11	7	H
6	57553115	ATGTAAGGATAAAGTCAGA	A	A	AT	f	61	0	0	0	52	0	0	12	35	0	24	11	H
6	57796208	ACTATTTCTGTTCCTCCTT	A	A	AG	r	0	0	0	25	0	13	0	20	31	0	23	11	H
6	62813244	CAAGTAGTAGAATATTTCA	C	C	CT	f	0	39	0	0	0	29	0	12	48	0	28	14	H
6	62813244	GTTGATTCACAAAGATCTG	C	C	CT	r	0	0	38	0	12	0	26	0	48	0	28	14	H
6	64214156	TGTGTAAGAAGAAAAATTC	A	A	AG	f	40	0	0	0	22	1	13	0	30	0	14	7	H
6	64898786	AAAGAAATCAGGTGTTACA	A	A	AC	r	0	0	0	34	0	0	18	31	37	0	32	16	H
6	64898786	ACAAATGGAAATCAAAAAT	A	A	AC	f	81	0	1	1	64	16	0	0	37	0	32	16	H
6	65865923	AAATACTAGAAGCATTCCT	T	T	CT	f	0	0	0	26	0	16	0	31	25	0	26	13	H
6	66038224	CCTGTGGCTTTACATGGTT	T	T	CT	r	26	0	0	0	22	0	12	0	30	0	21	16	H
6	66274524	ATATGGATCAATTAAATAT	T	T	CT	r	30	0	1	0	27	0	12	0	32	0	27	15	H
6	66274524	TTTCAGCAGCCTGTGCAAC	T	T	CT	f	0	0	0	29	0	17	0	27	32	0	27	15	H
6	67074143	ATATGAAAATTTGACTCAG	C	C	AC	f	0	38	0	0	12	27	0	0	39	0	25	15	H
6	67749410	AAACATGATAGTAATTAAT	T	T	CT	r	32	0	0	0	22	0	11	0	39	0	18	14	H
6	67749410	GAAAGTTTAAACTATGGAA	T	T	CT	f	0	0	0	33	0	14	0	16	39	0	18	14	H
6	67915273	ATTGGTGTTTTCAGATTAT	T	T	CT	r	46	0	0	0	27	0	15	0	51	0	25	20	H
6	67915273	GTTTAATTTATTTAATAGA	T	T	CT	f	0	0	0	43	0	19	0	21	51	0	25	20	H
6	68178773	CAAATCTGTGTCTTAGTAC	C	C	AC	f	0	37	0	0	14	29	0	0	44	0	30	17	H
6	68178773	TGTTTACACAGAGAATCCA	C	C	AC	r	0	0	41	0	0	0	27	13	44	0	30	17	H
6	68758680	ATGCAGTCCAGCTGAATTA	T	T	AT	f	0	0	0	44	12	0	0	29	45	0	27	12	H
6	68758680	TATCTCCTTCTTGAAGTCA	T	T	AT	r	40	0	0	0	26	0	0	10	45	0	27	12	H
6	71260324	CTTTTATAATCATGATTTT	A	A	AT	f	35	1	1	0	24	1	0	11	42	0	23	12	H
6	71260324	TCTCTAGCTTGACAGCACA	A	A	AT	r	0	0	0	34	11	0	0	24	42	0	23	12	H
6	71409334	AGGGTTAATAGATTCTCTC	C	C	AC	f	0	27	0	0	16	26	0	1	31	0	26	19	H
6	76836829	GACTTATACAAGCTCTTGG	A	A	AT	f	42	0	0	0	21	0	0	12	42	0	26	12	H
6	76836829	TACAGATGTGTTTCAGAAT	A	A	AT	r	0	0	0	36	12	0	0	22	42	0	26	12	H
6	77532585	ACCACAAAATCCCACTGTC	C	C	CT	r	0	0	33	0	11	0	19	0	36	0	23	11	H
6	77532585	GAACCCAATCTAATGCCCT	C	C	CT	f	0	30	0	0	0	22	0	10	36	0	23	11	H
6	79872693	CATATGTTGTTTTTCCTAA	T	T	CT	r	34	0	0	0	27	0	10	1	24	0	17	10	H
6	81676426	ATTTGGTATTGCAGATAAT	C	C	AC	r	0	0	30	0	0	0	27	10	36	1	24	11	H
6	81676426	TAAAAATGAATACTCATAC	C	C	AC	f	1	29	0	0	10	22	0	0	36	1	24	11	H
6	89631153	TTCCTATGCCCAGGAAGTT	T	T	CT	r	33	0	0	0	22	0	11	0	37	0	24	11	H
6	91743661	TTTGTAAAATAGGTAACCA	T	T	CT	f	0	1	0	42	0	17	0	31	47	1	36	18	H
6	91766894	TCAACTGAATTTTGGAGTT	C	C	AC	r	0	0	35	0	0	0	12	10	42	0	13	9	H
6	92128653	GGGTTGATTAAGGATTGGG	A	A	AG	f	31	0	0	0	27	0	14	0	27	0	21	11	H
6	92137084	CAGGATAAAGGGGCAAAAA	C	C	CT	r	0	0	31	0	10	0	22	0	23	0	14	13	H
6	94509069	GCCTTAGCCTCCCAATTAT	C	C	CT	f	0	32	0	0	0	31	0	10	35	0	23	10	H
6	104318961	TGCAAATGTTTACATTTAC	T	T	GT	f	0	0	0	36	0	0	11	18	40	0	22	12	H
6	118271282	TGGCCCAGATATGAAATTT	G	G	AG	r	0	30	1	0	0	25	0	18	31	0	30	18	H
6	124160606	TTAATTAAGTAAAACACTA	A	A	AT	f	41	0	0	0	28	0	0	10	42	0	26	13	H
6	124160606	TTTTTCATGAAAGGTTGGT	A	A	AT	r	0	0	0	36	12	0	0	29	42	0	26	13	H
6	125541177	CCATCTAGATCCATTCTTT	G	G	AG	r	0	34	0	1	0	24	0	12	38	1	28	13	H
6	127601922	CCCATTTACCTAAATATGT	T	T	AT	r	26	0	0	0	27	0	0	14	28	0	30	17	H
6	127601922	TTGAACACCTTTTTGGCAA	T	T	AT	f	1	0	0	28	15	0	0	26	28	0	30	17	H
6	132644801	GTGGTAAGAATGGAAAAGC	G	G	AG	f	0	0	33	0	12	0	21	0	40	0	24	13	H
6	133894465	GAGGATCAAGGTGGGAATG	T	T	CT	r	20	0	0	0	19	0	10	0	21	0	25	11	H
6	133894465	GGTTGTCCATTGAATGGAG	T	T	CT	f	0	0	0	21	0	10	0	22	21	0	25	11	H
6	136064149	CTCTGGGATTTGTTTTAGC	G	G	AG	f	1	0	38	0	13	0	20	0	40	0	18	15	H
6	136064149	TGCAATGGAAGACTATTAG	G	G	AG	r	0	32	0	0	0	18	0	10	40	0	18	15	H
6	137163957	CCAGCTCCACAGCTGCAGC	A	A	AC	r	0	1	0	47	0	0	12	38	22	0	16	12	H
6	140545813	GACTTCAACAGGTAAATTT	G	G	AG	r	0	59	0	0	0	48	0	19	35	0	26	22	H
6	140545813	TTCTGAGGTATGGGTGTTA	G	G	AG	f	0	0	24	0	17	0	22	0	35	0	26	22	H
6	140799541	GCAGAGATATTTATAACTA	T	T	AT	r	33	0	0	0	27	0	0	14	40	0	29	14	H
6	140799541	TGAGTGATACAGGGTTGGG	T	T	AT	f	0	0	0	33	13	0	0	30	40	0	29	14	H
6	142670990	ATTATCCAAAATAAGCACA	G	G	AG	f	0	0	29	0	12	0	17	0	29	0	23	15	H
6	142670990	TGGGGAGACATGTCCTTTC	G	G	AG	r	0	27	0	0	0	21	0	15	29	0	23	15	H
6	146350804	ATCTTACTCCTCATTTCCT	C	C	CT	f	0	33	0	0	1	22	0	16	36	0	23	17	H
6	152429910	ATGAATACTCCTTTAATAT	A	A	AT	f	39	0	0	0	21	0	0	15	47	0	27	18	H
6	152429910	CATCTTTAATGAAAATTTA	A	A	AT	r	1	0	0	44	20	0	0	25	47	0	27	18	H
6	155501875	GCTGTTGGCTCTATCAGCA	T	T	CT	r	37	0	0	0	20	0	13	0	38	0	21	14	H
6	157020718	ATGCTTCTCTAATATTTTT	T	T	CT	f	0	0	0	22	0	16	0	19	24	0	17	18	H
6	157020718	CCATCGCTTTTTCCTCACC	T	T	CT	r	21	0	0	0	15	0	17	0	24	0	17	18	H
6	158184708	TATGGAGTAATACTTAAAA	A	A	AT	f	29	0	0	0	27	0	0	10	33	0	32	14	H
6	158184708	TTTTTTAAGTAATATCTGT	A	A	AT	r	0	0	1	29	14	0	0	28	33	0	32	14	H
6	162870041	AGATGATCTGCCCCTGGGA	G	G	GT	f	0	0	25	0	0	0	20	11	30	0	25	11	H
6	164554668	ATTAGTATATTTTGCATTT	A	A	AT	r	0	0	0	38	11	0	0	23	40	0	26	12	H
7	9471718	AGTCAAAGGGGAATACAGG	T	T	CT	r	39	0	0	0	28	0	15	0	37	0	29	14	H
7	15588150	AAAAGTTATGGTCATTATC	T	T	AT	r	28	0	0	0	19	0	0	11	30	0	18	13	H
7	21275141	ATGTAAAACTTGTAACTTG	T	T	CT	f	0	0	0	29	0	12	0	18	36	0	16	15	H
7	25081341	TTTATTCTATAGTTTTTGT	G	G	AG	r	0	59	0	1	1	62	0	15	31	0	29	15	H
7	32648856	AATATAAACAAGAATCTGA	C	C	AC	r	0	0	29	0	0	0	26	14	36	0	27	13	H
7	32648856	GGAACCAAACAGCTTCTAA	C	C	AC	f	0	32	0	0	16	27	0	0	36	0	27	13	H
7	34975018	CAGCCACTCTCCCATCTGT	T	T	AT	r	26	0	0	0	19	0	0	10	32	0	16	10	H
7	35202535	AATGTGGGGCCACTCCCTT	G	G	AG	r	0	53	0	0	1	50	0	10	31	0	24	13	H
7	35202535	GCGGCATGTGGAATGAAGG	G	G	AG	f	0	0	38	0	10	0	30	0	31	0	24	13	H
7	38621105	GAGGTATAGAATGCTTCCT	G	G	CG	f	0	0	27	0	0	12	30	0	31	0	27	12	H
7	38864151	GATTCTCCTCATAAATACC	G	G	AG	f	0	0	28	0	14	0	23	0	30	0	25	15	H
7	38864151	TATTTAGTTTGTTAGGAAA	G	G	AG	r	0	53	0	0	1	33	0	14	30	0	25	15	H
7	41465134	AGGGTATTTATATAATCTC	T	T	GT	r	32	0	0	1	23	11	0	0	40	0	29	13	H
7	41465134	GAGGTAACATCTTTCTCTG	T	T	GT	f	0	0	0	31	0	0	11	27	40	0	29	13	H
7	41575299	AAGATGATATTAAGGGCCA	T	T	AT	f	1	0	0	45	12	0	0	41	33	0	24	12	H
7	41575299	CTTAATGCATGTGTTAGGC	T	T	AT	r	27	0	0	0	24	0	0	10	33	0	24	12	H
7	42244703	GTCAGAATAAAACACCTTT	A	A	AT	f	29	0	0	1	14	0	0	10	25	0	13	8	H
7	45703868	AATGAGAGAAAGCAAATCC	C	C	CT	f	0	49	0	0	0	64	0	10	12	0	20	9	H
7	45703868	GGGAAGCACAGGCATTCTG	C	C	CT	r	0	0	15	0	12	0	27	0	12	0	20	9	H
7	46547264	AAGTAGCTAATTTTGTAAT	A	A	AG	r	0	0	0	44	1	11	0	24	43	0	25	12	H
7	54903619	CATATCATTTATTGAAAAT	A	A	AG	r	0	0	0	40	1	12	0	20	45	0	19	14	H
7	54903619	GAGATAACTAAAAAATTAT	A	A	AG	f	39	0	0	0	21	0	16	0	45	0	19	14	H
7	57355655	CCCGGCCCAGGTCCATGCA	G	G	AG	r	0	23	0	0	0	17	1	10	25	0	17	10	H
7	69482498	AACACTGGGGAATGTGACC	G	G	AG	f	0	0	20	0	11	0	21	0	25	0	20	10	H
7	73297969	CAAGATCGTGCCTGCGCAC	G	G	AG	f	0	0	54	0	10	0	45	0	23	0	24	14	H
7	73297969	TGCCTACGCCCATCCATCC	G	G	AG	r	0	50	0	0	0	44	0	13	23	0	24	14	H
7	78865623	GACTTAGAGGGATGTAATT	G	G	GT	f	0	0	35	0	0	0	19	11	41	0	22	11	H
7	79673877	ACATGTTTAAAAGAGTATA	T	T	CT	r	32	0	0	0	25	0	13	1	40	0	20	17	H
7	79673877	GGAAGCAGGAAAACTAAAT	T	T	CT	f	0	0	0	37	0	19	0	25	40	0	20	17	H
7	79772285	AGCTCACCTAATGTACAAA	A	A	AT	f	41	0	0	0	19	0	0	12	46	0	21	11	H
7	79772285	TGTAATACTTGGCTAAAAA	A	A	AT	r	0	0	0	40	13	0	0	19	46	0	21	11	H
7	79877765	ACTCTTGTACAAATCGCTC	C	C	CT	f	0	31	0	0	0	20	0	11	36	0	22	11	H
7	81171049	GAGTTTAAGCCACTTTTCC	G	G	AG	r	1	26	0	0	0	21	0	14	30	0	24	13	H
7	81624730	TAAAATAGGGTGTTGACCT	C	C	CT	f	0	29	0	0	0	22	0	11	34	0	25	11	H
7	81656800	CAACCAATTAACTTAAAGA	T	T	AT	r	33	0	0	0	24	0	0	10	38	0	25	13	H
7	81656800	CTAATCAATCAGCAATAGA	T	T	AT	f	0	0	0	33	11	0	0	25	38	0	25	13	H
7	81883966	AAATGAGTCTAAACTTATT	C	C	AC	f	0	20	0	0	15	25	0	0	24	0	28	17	H
7	82655309	CTGTTAATGAAAACAATGC	T	T	GT	r	30	0	0	0	25	11	0	0	31	0	23	11	H
7	82655309	TACGGTAATTTCATTTATA	T	T	GT	f	0	0	0	26	0	0	11	20	31	0	23	11	H
7	84138214	AGTAGACTGAAAACTATAT	A	A	AT	f	40	0	0	0	24	0	0	17	47	0	30	19	H
7	84624431	CTAAGTTTGAATAACAAAC	A	A	AC	f	35	0	0	0	25	16	0	0	43	0	34	15	H
7	89851402	AAGGTAATTCATAAACTAG	A	A	AC	r	0	0	0	32	0	0	15	26	38	0	28	14	H
7	89851402	TTCTGTTCATCAAAGTTTA	A	A	AC	f	32	0	0	0	29	13	0	0	38	0	28	14	H
7	90040087	GTACCATCTCTGCATTGCC	T	T	CT	f	0	0	0	32	0	16	0	20	32	0	25	17	H
7	90040087	TAATGTTTCCCTTTTTCTC	T	T	CT	r	30	0	1	1	24	1	17	0	32	0	25	17	H
7	92049845	AAAAAGCCAGAGGCCTTTT	A	A	AT	r	0	0	0	24	10	0	0	18	27	0	20	13	H
7	92049845	AAAATTAGCCATTTGGCTT	A	A	AT	f	22	0	0	0	20	0	0	13	27	0	20	13	H
7	95266267	CAAAGCTGTTATTAAACCA	A	A	AC	f	27	0	0	0	17	14	0	0	25	0	15	12	H
7	95266267	CCAGACCAAAATAAAAAAT	A	A	AC	r	0	0	1	28	0	0	14	14	25	0	15	12	H
7	99032789	ACAGGTATTTTTTTACATG	G	G	AG	f	0	0	25	0	12	0	24	0	33	0	28	14	H
7	99032789	CCAGTAAAGCCGCTCTATA	G	G	AG	r	0	59	0	0	0	52	0	13	33	0	28	14	H
7	102033689	CCAAGAGAGTTTTATCAAT	T	T	CT	r	34	0	0	0	21	0	11	0	38	0	29	16	H
7	102033689	CCATAAGGTCTAGACAGTT	T	T	CT	f	0	0	0	33	0	13	0	26	38	0	29	16	H
7	105138843	GCTATTCTTACACGTTGTA	A	A	AG	f	24	0	0	0	21	0	10	0	28	0	24	11	H
7	105138843	TAGTATTATTGTTACAATG	A	A	AG	r	0	0	0	26	0	10	0	22	28	0	24	11	H
7	106763720	TGTCAGGTAAGTATGGGAG	C	C	CT	r	0	0	31	0	13	0	26	0	37	0	21	13	H
7	106763720	TTCTTTACTGCTAAAGTCA	C	C	CT	f	0	33	0	0	0	26	0	12	37	0	21	13	H
7	108105641	TCCACAAGCACTTGTGGCT	G	G	AG	f	0	0	22	0	11	0	21	0	28	0	19	12	H
7	110947622	CAAATAGAAAATCTTTCCA	T	T	CT	f	0	0	0	43	0	12	0	28	45	0	27	12	H
7	110947622	TTTGGCTTTCCATCCTACT	T	T	CT	r	45	0	0	0	27	0	11	0	45	0	27	12	H
7	111267612	TCACCGATTTACTGGGCAA	C	C	CT	f	0	38	0	0	0	21	0	11	44	0	22	12	H
7	111267612	TTCTAAGGAGGACATTCTT	C	C	CT	r	0	0	35	0	11	0	22	0	44	0	22	12	H
7	111535709	ATTGTGAAACTACTTAAGA	A	A	AT	r	0	0	0	20	12	0	0	24	27	0	23	13	H
7	111535709	TGCAAACAGTGAGAGAAAC	A	A	AT	f	24	0	0	0	23	0	0	10	27	0	23	13	H
7	115052254	CAAAAACTACTTGTTATCC	C	C	AC	r	0	0	34	0	0	0	25	11	27	0	17	10	H
7	116887970	AGTGATCTTAAGGTGATTG	T	T	AT	r	31	0	0	0	22	1	0	13	37	0	27	16	H
7	116887970	TATTAAATTATTGAAACAG	T	T	AT	f	0	1	0	31	13	0	1	26	37	0	27	16	H
7	118913913	TGTCAAGTTTATTTTAAAT	T	T	AT	f	1	0	0	35	13	0	0	23	37	0	24	15	H
7	119748391	GGAGCTTTGCAACATTGCC	A	A	T	r	0	0	0	20	13	0	0	6	28	0	13	10	H
7	120619022	CAAATCATTATTTATTTAC	G	G	AG	r	0	31	0	0	0	20	0	12	33	0	26	17	H
7	120619022	CTAAGTAATTCTAGAAGTT	G	G	AG	f	0	0	26	0	17	0	20	0	33	0	26	17	H
7	121455280	CCTTTGGAAGTTTGTTAAA	T	T	AT	f	1	0	0	36	18	0	0	23	33	1	26	17	H
7	124399525	GCATCAAAAAGGTACAGTA	A	A	AG	r	0	0	0	33	0	12	0	30	33	0	29	13	H
7	125024627	ATATAGGACGCAGAGGATT	C	C	CT	f	0	34	0	0	0	28	0	12	32	0	22	12	H
7	126281932	AATGTGTCAGAAATTAAAG	G	G	AG	f	0	0	34	0	12	0	21	0	39	0	24	13	H
7	126281932	AATTCAAAACTACAAGAAG	G	G	AG	r	1	33	0	0	0	23	0	14	39	0	24	13	H
7	126673961	CTGCACACTGACTTGAGAA	C	C	CG	f	0	34	0	0	0	25	13	0	40	0	27	15	H
7	126673961	TTAAATATATCAATATAGA	C	C	CG	r	0	0	37	1	0	14	28	0	40	0	27	15	H
7	133261261	TCTTCCTTTACATGCCTTG	T	T	CT	f	0	0	0	28	1	11	1	16	12	0	10	6	H
7	136156020	TGGGAACTTTAATAGAGGG	T	T	GT	f	0	0	0	29	0	0	10	23	36	0	23	10	H
7	137004064	ACTCTGAGAATGGACTAAT	C	C	CT	r	0	0	31	0	10	0	20	0	35	0	21	11	H
7	139454204	CCTGGAGACTGGGTATCTG	C	C	CG	f	0	14	0	0	0	11	11	0	13	1	11	6	H
7	145980263	GAATAGGGACATACCAAAT	C	C	CT	f	0	22	0	0	0	30	0	14	21	0	20	13	H
7	145980263	TGTTCCTTAGGGGCCACTG	C	C	CT	r	0	0	21	0	11	0	28	0	21	0	20	13	H
7	146434348	AGCGTGGCTAAAGCATTAA	T	T	AT	f	0	0	0	31	12	0	0	19	33	0	24	12	H
7	146434348	GGTGCTTTCACAGATTTTA	T	T	AT	r	28	0	0	0	20	0	0	12	33	0	24	12	H
7	147660719	AAAAAATAAGACCTGGTCC	C	C	CT	f	0	33	0	0	0	20	0	13	33	0	24	17	H
7	147660719	TTAAGGCCAGTTAAAGACA	C	C	CT	r	0	0	32	0	15	0	20	0	33	0	24	17	H
7	148760390	TAAAGAATCCTTTGAATCT	A	A	AG	r	0	0	1	54	0	11	0	62	28	0	25	13	H
7	151924463	GTGTTGCCAGCTTTGTATA	C	C	CT	r	0	0	29	0	11	0	17	0	29	0	16	14	H
7	151924463	TTTTTGTTGTTCTCTCATG	C	C	CT	f	0	32	1	0	0	18	0	14	29	0	16	14	H
7	152267302	CCAGATGTTCTAAAAACAC	G	G	CG	r	0	28	0	1	0	13	12	0	31	0	17	9	H
7	156915842	CTATAACCCACAAAGTACA	T	T	CT	f	0	0	0	22	0	13	0	21	23	0	20	17	H
7	156915842	GTTGTCCACTATTTAAATT	T	T	CT	r	26	0	0	0	19	0	14	0	23	0	20	17	H
8	287151	GACATGCCCCTGGTGCCTG	C	C	CT	r	0	0	22	0	10	0	16	0	26	0	18	10	H
8	287151	GTGGACATAATATAAGAGA	C	C	CT	f	0	25	0	0	0	14	0	11	26	0	18	10	H
8	4876013	TTAGAATTTTAGTAAGGGG	G	G	CG	r	0	37	0	0	0	29	12	0	25	0	6	13	H
8	4923272	CACTCATGCCTCATCCTCA	T	T	AT	r	33	0	0	0	24	0	0	10	36	0	23	13	H
8	4923272	TCTACCCTTCACACTTGAC	T	T	AT	f	0	0	0	30	11	0	0	23	36	0	23	13	H
8	9132142	ACGAGAGCCCAAGGTGGTG	G	G	AG	r	0	20	0	0	0	18	0	14	28	0	17	14	H
8	9132142	GTGTGTGACCAATAGAAGC	G	G	AG	f	0	0	27	0	14	0	16	0	28	0	17	14	H
8	13805388	TTCTTAATTCCGTGAGCTT	T	T	AT	r	26	0	0	0	20	0	0	11	30	0	20	12	H
8	15520384	AAGATATCCAACCTCTGAA	A	A	AC	f	28	0	0	0	26	14	0	0	30	0	30	16	H
8	15520384	GCCTTCATCTCCTCATTTG	A	A	AC	r	0	0	0	65	0	0	14	63	30	0	30	16	H
8	16608615	TAAGTGCTTAGACCAGCAG	T	T	GT	r	30	0	0	0	23	11	0	0	34	0	25	12	H
8	16805765	CCTTGTCTCAGACTTCTTT	G	G	AG	f	0	0	33	0	10	0	24	0	37	0	22	11	H
8	16814891	TTATTAGTAGACAACTGTG	A	A	AG	f	31	0	0	0	27	0	14	0	38	0	30	15	H
8	16888121	TATACCACTATCCTTTCTA	C	C	CT	f	0	35	0	0	0	25	0	12	33	0	22	15	H
8	18257451	AATTCGTCAATATTTTTTG	G	G	AG	f	0	0	32	0	10	0	19	0	35	0	23	14	H
8	18257451	GATTATCAAAATAACTTTT	G	G	AG	r	0	32	0	0	0	21	0	15	35	0	23	14	H
8	31944502	CTTTCCAAGTTAGTGCTGC	A	A	AT	f	20	0	0	0	21	0	0	14	19	0	23	14	H
8	31944502	GGTAGAACAAAAACTCTGT	A	A	AT	r	0	0	0	18	13	0	0	22	19	0	23	14	H
8	32783777	GGGGTTTTCCTATCTTGGA	C	C	CT	r	0	0	20	0	10	0	11	0	15	0	6	6	H
8	33383112	ATGTGCTTCTCAGGGGCAG	G	G	AG	f	0	0	22	0	12	0	15	0	25	0	20	11	H
8	33383112	GTCCTGAGGATGAACCAAT	G	G	AG	r	0	26	0	0	0	18	0	11	25	0	20	11	H
8	34597201	ACCAGTCCTATAACTCTAG	C	C	CT	f	0	45	0	0	0	25	0	13	37	0	19	11	H
8	35649618	ACCTGAACCAAGTGACCAA	C	C	AC	r	0	0	61	0	0	0	57	13	32	0	19	11	H
8	36576642	CAACTCCCAAGGAATAGGA	C	C	CT	f	0	56	0	0	0	56	0	14	26	0	27	14	H
8	37961054	CACACAACTGCTTCTAAGC	T	T	AT	r	27	0	0	0	20	0	0	12	27	0	21	15	H
8	37961054	CTAAGTGACTTGTTCAGTG	T	T	AT	f	0	0	0	20	12	0	0	20	27	0	21	15	H
8	40735311	ACTTTAGTCACATAGGAAA	G	G	CG	r	0	38	0	0	0	20	14	0	47	0	26	16	H
8	40735311	ATAAAGGAATAAAAGACAT	G	G	CG	f	1	0	73	0	0	14	51	0	47	0	26	16	H
8	49634570	ACCATAGGCACACCCACGG	T	T	GT	f	0	0	0	28	0	0	16	29	33	0	33	17	H
8	49634570	GTATTTTGGTCTATTCATA	T	T	GT	r	29	0	0	0	28	17	0	0	33	0	33	17	H
8	50554100	AGAGTAGACTTTGCTTTGA	C	C	AC	r	0	0	28	0	0	0	26	14	33	0	28	17	H
8	50554100	AGATCCAAGTATCCTTGCA	C	C	AC	f	0	31	0	0	11	25	0	0	33	0	28	17	H
8	54952204	TTGGGAAAATCTACTTCAC	A	A	AG	r	2	0	0	36	0	11	0	16	32	0	12	7	H
8	55093564	ACCACAGAAATGAAGTGTC	A	A	AT	r	0	0	0	27	12	0	0	24	29	0	27	12	H
8	55093564	CATAAGTTTTGGGGAAGAA	A	A	AT	f	30	0	0	0	26	0	0	12	29	0	27	12	H
8	63568094	ATGGCTCATCCTAAAATTT	T	T	GT	f	0	0	0	21	0	0	10	20	27	0	20	11	H
8	64314068	GAAAATCCAAAAAATCAAA	G	G	GT	f	3	0	37	0	1	0	37	17	25	0	16	16	H
8	65239173	AAAACCATTACTTTCCAAT	G	G	GT	f	0	0	22	0	0	0	20	10	26	0	19	10	H
8	68011289	ACAAATGCTATTTTAAAAC	T	T	GT	f	0	0	0	75	0	0	17	55	39	0	27	14	H
8	68011289	TAGAACTCTGGAATGATCA	T	T	GT	r	35	0	0	0	25	13	0	0	39	0	27	14	H
8	68578338	AGTAACATGACTTCATTTC	T	T	CT	f	0	0	0	33	0	14	0	22	32	0	23	13	H
8	68707444	ATATTAATAAGTGCTAAAT	C	C	CT	r	0	0	41	0	15	0	22	1	46	0	26	13	H
8	68707444	CATTTGGTTTATGCTTGAG	C	C	CT	f	0	40	0	0	1	23	0	14	46	0	26	13	H
8	75787772	TATGTTCTAGAATTAAGAA	T	T	AT	f	0	0	0	34	15	0	0	15	38	0	20	16	H
8	75787772	TTAGGAAACAAAGAGAATA	T	T	AT	r	31	0	0	0	21	0	0	14	38	0	20	16	H
8	79305492	GATCATTCTACTCTCTGCT	C	C	CG	r	0	0	37	0	0	12	18	0	40	0	20	16	H
8	79305492	TTCAACCAGCCTCTGACAA	C	C	CG	f	0	33	0	0	0	19	15	0	40	0	20	16	H
8	82501194	GTGCCACCCCCACCTTCCA	G	G	GT	r	0	25	0	0	11	23	0	0	32	0	23	12	H
8	83074718	GGGGATCAAAAATATGACA	A	A	AG	r	0	0	0	30	0	13	0	26	23	0	19	10	H
8	84199335	AATCAGATTATTAGATTCC	A	A	AC	r	0	0	0	31	0	0	13	28	27	0	25	14	H
8	87129301	GCCATCTGGGCCAAAAGTC	G	G	AG	f	0	0	39	1	11	0	24	0	40	0	27	14	H
8	88094517	CACAAAAGAAACAGTATCT	T	T	AT	f	0	0	0	38	11	0	0	24	31	0	16	12	H
8	88094517	TCTCCCTTGTGCTATGTTC	T	T	AT	r	39	0	0	0	22	1	0	11	31	0	16	12	H
8	88182443	TATATCAATAAAATTGCTT	A	A	AC	f	33	0	0	1	36	14	0	0	37	0	36	16	H
8	88182443	TCTTAATAAACATAATTGA	A	A	AC	r	0	0	0	29	1	0	17	29	37	0	36	16	H
8	90120371	ACACTTTGGCTATTTGGTA	G	G	AG	f	1	0	36	0	12	0	25	0	34	1	28	14	H
8	90120371	ACATAGTTGCTGAAAATAT	G	G	AG	r	0	32	0	0	0	27	0	15	34	1	28	14	H
8	90810331	ACTTTAATCTGCCATTTGT	T	T	CT	f	0	0	0	29	0	11	0	23	33	0	24	12	H
8	91766606	GTTTGTTTTGCACTAGGCT	A	A	AC	r	0	0	0	28	0	0	13	26	35	0	28	16	H
8	91766606	TGTAACACTGTTTGCACAA	A	A	AC	f	34	0	0	0	21	13	0	0	35	0	28	16	H
8	94383652	AAATCCATATAGGGCTTGG	A	A	AG	r	0	0	0	26	0	11	0	21	25	0	19	9	H
8	98841732	TTTGGACTTGACAGTTCTA	G	G	CG	r	0	33	0	0	1	30	12	0	20	0	17	8	H
8	104804258	CAAAATACAATTTGGCCAA	G	G	CG	f	0	0	24	0	0	14	30	0	32	0	24	11	H
8	104804258	TTACCAGCCCTCTCTGGGG	G	G	CG	r	0	29	0	0	0	26	12	0	32	0	24	11	H
8	105030136	AGTATAAATAGACAACTAT	A	A	AT	r	0	0	0	39	13	0	0	26	44	0	27	14	H
8	105182576	TGTTATCAGGTTGATGGTA	G	G	CG	f	0	0	29	0	0	10	18	0	35	0	23	11	H
8	105229451	CACCATATCATATAACGCA	C	C	AC	f	0	42	0	0	12	29	0	0	49	0	27	13	H
8	105460346	TGAGGCAAAATTGGGGAAG	T	T	CT	f	0	0	0	29	0	10	0	21	34	0	21	12	H
8	105460346	TTACCCGAAGCTGACAAAT	T	T	CT	r	27	0	0	0	19	0	11	0	34	0	21	12	H
8	105473984	TCTGCTGCCTTAAACAGGC	C	C	CT	r	0	0	28	0	12	0	19	0	33	0	18	14	H
8	105563348	ATATTTGTGTTACCAAACT	T	T	AT	f	0	0	0	26	14	0	1	26	29	0	26	17	H
8	105563348	TTAAAGAGTGCATGAGATC	T	T	AT	r	23	0	0	0	25	0	0	14	29	0	26	17	H
8	110542695	ACAGTTGAATTGTACGCTA	A	A	AG	f	30	0	0	0	26	0	15	0	29	0	21	14	H
8	110542695	CCTTCCCTTATTCTCATGT	A	A	AG	r	0	0	0	32	0	14	0	26	29	0	21	14	H
8	111588010	GAGATATTATTATTGAACT	A	A	AC	f	43	0	0	0	24	15	0	0	49	0	28	16	H
8	113984238	GAACTAGAAAAAAAAGCTT	G	G	AG	f	0	1	29	0	10	0	30	1	34	0	30	13	H
8	114055986	ACTTAGGAAAAATATATCC	A	A	AC	f	32	0	0	0	23	11	0	0	37	0	25	12	H
8	114407390	CTCCAGTAAATGATAAAAC	A	A	AT	r	0	0	0	40	16	0	0	25	45	0	27	16	H
8	114726503	GACCTAATCAGAATTGGGC	A	A	AT	r	0	0	0	34	17	0	0	19	37	0	17	17	H
8	115497424	CAGGCCACAGACTGGTACG	A	A	AG	r	0	0	0	74	0	14	1	76	26	0	24	13	H
8	121907718	CGAATGCAGAAGGTGGGTG	A	A	AT	f	23	0	0	0	21	0	0	10	24	0	19	10	H
8	129526513	AAGTCCTTAAAAATATCTA	T	T	CT	r	33	0	0	0	21	0	10	0	37	0	28	13	H
8	130238233	GCTTGGAAACAAGGACCAC	G	G	CG	r	0	23	0	0	0	16	10	0	27	0	20	11	H
8	136912987	GATTTGTTTCCAAATTAAC	T	T	AT	r	65	0	0	1	53	0	0	12	30	1	14	16	H
8	137915341	TTAATCTGGGCACTCCATG	G	G	AG	f	1	0	80	0	11	1	89	0	30	1	25	12	H
8	143842711	ACTGAGGTACGGAGGGCTT	C	C	CT	r	0	0	21	0	11	0	19	0	26	0	21	10	H
9	5217329	AATTACATTAACAAATATA	T	T	AT	r	59	0	0	0	64	0	1	11	37	0	29	14	H
9	5217329	ATTAATCATAAAGTTTTTT	T	T	AT	f	1	0	0	31	10	1	0	26	37	0	29	14	H
9	9148979	CTTTGGAGACAGTAAGCAA	A	A	AC	f	25	0	0	0	22	15	0	0	26	0	25	12	H
9	9148979	TCTGACAATGGATTTGGTT	A	A	AC	r	0	0	0	22	0	0	12	23	26	0	25	12	H
9	11151482	CCCCCAACTCATTTTCTAG	G	G	AG	r	0	40	0	0	0	27	0	15	45	0	30	18	H
9	11151482	TTTGAATTACATTGACCTT	G	G	AG	f	0	0	39	0	15	0	30	0	45	0	30	18	H
9	11850512	AAGGGTCACAAAATGTATT	T	T	CT	r	43	0	0	0	18	0	11	0	30	0	8	13	H
9	12905395	CAGTAAATGGGGAAGAATC	C	C	CT	r	0	0	33	0	19	0	25	0	31	0	26	17	H
9	12905395	GTAGAATTCCAAACATCGG	C	C	CT	f	0	28	0	0	0	21	0	17	31	0	26	17	H
9	20873516	GTAAGTATGGCTGATTCCG	T	T	AT	r	22	0	0	0	24	0	0	10	27	0	25	11	H
9	24250465	CTTAGCATTCTGCTATAGA	G	G	AG	r	0	32	0	0	0	22	0	13	39	0	25	13	H
9	24527514	ACAGGCCATATTTCTGTAT	T	T	GT	r	29	0	0	0	28	12	0	0	36	0	29	14	H
9	24527514	TTAGGCTATAAGTGTAAAA	T	T	GT	f	0	0	0	31	0	0	14	24	36	0	29	14	H
9	27467066	AGACAAATAATTAATGATT	G	G	AG	r	0	25	0	0	0	26	0	10	28	0	30	13	H
9	27467066	GTAACCCTGAGATAAAATT	G	G	AG	f	0	0	28	0	12	0	26	0	28	0	30	13	H
9	27673549	GAATGCTTCTCTGCCCATT	A	A	AT	f	29	0	0	0	21	0	0	12	32	0	23	14	H
9	28752719	CTCTGCATAGATCTTAACC	A	A	AT	r	0	0	0	32	10	1	0	25	38	0	22	10	H
9	29347431	TTTAAGTATGATGTTCATA	T	T	AT	f	0	0	0	32	17	0	0	27	41	0	30	19	H
9	31520458	CTTCATGTCTGTCTGAATG	C	C	CG	r	0	0	36	0	0	15	18	1	42	0	20	14	H
9	31520458	CTTTCAGTGTATTCTACTT	C	C	CG	f	0	37	0	0	1	17	11	1	42	0	20	14	H
9	31523420	GATGTGGTACAAGACTTAC	A	A	AT	f	28	0	0	0	25	0	0	12	29	0	29	15	H
9	31523420	TATTCAGTATAAAGGAAAG	A	A	AT	r	0	0	0	26	12	0	0	22	29	0	29	15	H
9	32697116	AATGGTGTTCAGGCCAGGG	C	C	CT	f	0	23	0	0	0	22	0	13	27	0	23	15	H
9	32697116	GCTAATGGGGACTCTTTGT	C	C	CT	r	0	0	20	0	12	0	27	0	27	0	23	15	H
9	32827890	GGAGCCTCAGCCCTGAAAC	C	C	AC	f	0	30	0	0	10	20	0	0	29	0	18	12	H
9	35873375	ATGTGTATATTTTTGGGGA	A	A	AT	f	39	0	0	0	28	0	0	11	45	0	31	15	H
9	35873375	CTGCCAGTTTCCAAAATGG	A	A	AT	r	1	0	0	61	15	0	0	49	45	0	31	15	H
9	69560063	CAGCAATATATGGGGATTA	A	A	AC	f	23	0	0	0	20	10	0	0	25	0	19	12	H
9	69560063	GTTTTAGCTCCCTGCTTGC	A	A	AC	r	0	0	0	21	0	0	12	20	25	0	19	12	H
9	74255586	AAATGAGGAAACAGCAGAA	T	T	AT	f	1	0	0	36	15	0	0	16	36	0	16	14	H
9	74255586	ATAAAAAGTGAATTTGTTA	T	T	AT	r	35	0	0	0	17	1	0	16	36	0	16	14	H
9	79424104	TTATTGACCTAATGATCAT	T	T	GT	r	69	0	0	0	59	13	0	1	38	0	23	10	H
9	80957267	CTCCTAAAAATACTTTGGG	C	C	AC	r	0	0	30	0	0	0	30	14	34	0	30	14	H
9	80957267	CTGCAACACTTGAGCTTAA	C	C	AC	f	0	34	0	0	13	30	0	0	34	0	30	14	H
9	82421461	AAGCCCTGCTGCCTTGCAG	T	T	GT	r	31	0	0	0	25	16	0	0	31	0	24	16	H
9	82421461	TTCTGATATTGCCCAGCCA	T	T	GT	f	0	0	0	30	0	0	13	20	31	0	24	16	H
9	83908348	ATCTGTTTTTAAAGATTCC	C	C	CT	r	0	0	78	1	14	0	70	0	37	0	27	13	H
9	83908348	TAAATTCATTTTGCTTCTG	C	C	CT	f	0	38	0	1	0	28	1	13	37	0	27	13	H
9	90945000	ATACAAGGGCTCACATCAA	T	T	CT	f	0	0	0	22	0	12	0	23	26	0	24	11	H
9	90945000	CTGGATGATCTTGGTGAGA	T	T	CT	r	22	0	0	0	24	0	13	0	26	0	24	11	H
9	95247229	TGTGTGTTTATCTATACAA	G	G	AG	r	0	34	0	0	0	19	0	11	12	0	16	13	H
9	96252029	CGGCCGTAAAGTATCTTGT	G	G	AG	r	0	27	0	0	0	25	0	15	31	0	27	15	H
9	96252029	TAAACACTGCACTGTGCAC	G	G	AG	f	0	0	31	0	15	0	28	0	31	0	27	15	H
9	100737387	GCATGATTTTAAAGGTTCC	T	T	GT	f	0	0	0	32	0	0	12	25	35	0	24	13	H
9	103236271	ATGCACAGACTTCTAGGGG	G	G	AG	f	0	0	30	0	12	0	18	0	34	0	17	9	H
9	104568827	CACAGTGCAGACAATCACT	G	G	GT	f	0	0	32	0	0	0	28	12	29	0	19	9	H
9	104568827	CCAAACAAAGCACACCTGT	G	G	GT	r	0	37	0	0	12	31	1	0	29	0	19	9	H
9	104892490	ACTCTATGAAAATGAACTT	T	T	CT	f	0	0	0	26	0	18	0	22	24	0	26	17	H
9	104892490	TCTCCCAGCTGAGCCAGGA	T	T	CT	r	22	0	0	0	20	0	17	0	24	0	26	17	H
9	105241698	AGACGCATTTGTATTTCTG	G	G	CG	r	0	35	0	0	0	28	16	0	43	0	30	16	H
9	109520306	GGAAGAAAGACAGCACACA	G	G	AG	f	0	0	31	1	10	0	17	0	31	0	19	10	H
9	109976310	AACAGTTATTCATGCCATT	G	G	AG	r	0	27	0	0	0	25	0	21	19	0	14	20	H
9	109976310	ACAACAATTTCATAGGTAA	G	G	AG	f	0	0	26	0	19	0	20	0	19	0	14	20	H
9	110866742	ACATCCCCTGAAGAAAGGA	A	A	AG	f	33	0	1	0	25	0	13	0	37	1	27	12	H
9	110866742	CACAGAAATCACAGAAACA	A	A	AG	r	0	1	0	83	0	12	1	86	37	1	27	12	H
9	111029474	CACTCCTCCCCAAGCCTGT	G	G	AG	r	0	25	0	0	0	21	0	11	20	0	15	8	H
9	115482893	GATTGTATCTCAGCTGAAA	C	C	AC	f	0	32	0	0	13	16	0	0	36	0	17	12	H
9	118141200	ACCAATATTGTTTATAGAG	C	C	CT	r	0	0	30	0	12	0	25	0	34	0	32	15	H
9	118207680	CCAACTTGACCATTTGGTC	T	T	CT	f	0	0	0	30	0	11	0	24	33	0	25	15	H
9	118207680	CCAAGACATACCACTATTT	T	T	CT	r	31	0	0	0	24	0	14	0	33	0	25	15	H
9	134692799	TAATCTAGGATCAGCTGGG	C	C	CT	f	0	17	0	0	0	11	1	10	17	0	14	10	H
10	5304188	TGATTAAAACAAAAAAGTA	C	C	CT	r	0	0	59	0	13	0	46	0	25	0	21	11	H
10	6291946	CGTGGAAGGAAACCAGTGG	T	T	CT	f	1	0	0	18	0	11	0	23	8	0	7	4	H
10	6864240	AAGACCTCACAATATTTAT	T	T	GT	r	26	0	0	0	21	10	0	0	28	0	23	10	H
10	9580743	CCAATGTACAAAATAACAT	A	A	AC	r	0	0	0	33	0	0	10	27	21	0	16	14	H
10	10532233	ATTTGGAAAGTTTTTAGTA	A	A	AT	r	0	0	0	33	19	0	0	32	38	0	31	17	H
10	10532233	GTAAAACTCCTTGGCCACA	A	A	AT	f	33	0	0	0	33	0	0	11	38	0	31	17	H
10	13614567	GTTCAAGCAAGGCTTCCAG	G	G	AG	r	0	27	0	0	0	19	0	13	30	0	21	10	H
10	16861538	TGTGAAATGAGTGACAAGT	A	A	AC	f	31	0	0	0	21	11	0	0	35	0	21	10	H
10	16861538	TTTTCTAATTTAATCACTG	A	A	AC	r	0	0	0	32	0	0	11	24	35	0	21	10	H
10	20233014	AAAATTCTCAAGTAAAGCC	A	A	AT	f	33	0	0	0	24	0	0	13	42	0	26	12	H
10	20326764	AAACACCCTTATGAAAGGA	C	C	AC	r	0	0	42	0	0	0	22	12	46	0	24	16	H
10	20326764	TTTTCAGGATGCACAAAGG	C	C	AC	f	0	44	0	0	16	26	0	0	46	0	24	16	H
10	20428765	ATATTATAGTAATTAGAAG	G	G	GT	r	0	32	0	0	11	25	0	0	37	0	24	11	H
10	20428765	TTCATATTCAACTCTAATT	G	G	GT	f	0	0	33	0	0	1	21	11	37	0	24	11	H
10	20662606	AACCTGTTCATGCCTGAGT	C	C	CT	r	0	0	34	0	12	0	16	0	28	0	14	10	H
10	25618108	TACTATAATTGCCCAATGA	G	G	AG	f	0	0	31	0	14	0	32	0	35	0	30	15	H
10	25618108	TTTTTCTTGCTCACTGCAC	G	G	AG	r	0	32	0	0	0	25	0	14	35	0	30	15	H
10	26351451	AAATCCGAAGATGTTGAAG	A	A	AC	r	0	0	1	15	0	0	10	11	16	0	9	12	H
10	26351451	CCAGGACCTCTCAGATACC	A	A	AC	f	60	0	0	0	56	13	0	0	16	0	9	12	H
10	27039745	ATAATGAGTCTTCCATACG	A	A	AT	f	35	0	0	0	28	0	0	14	43	0	26	17	H
10	27039745	CAAACTTCTACATAGCCAT	A	A	AT	r	0	0	0	41	14	0	0	26	43	0	26	17	H
10	29127552	AGATCCTTTTCTAAACAAC	T	T	CT	r	21	0	0	0	29	0	11	0	20	0	30	13	H
10	29127552	AGCAGTAAATTTAATTACG	T	T	CT	f	0	0	0	18	0	13	0	31	20	0	30	13	H
10	30980038	GAACCAGGAGAAGCTAGCT	G	G	AG	r	0	30	0	0	0	19	0	13	32	0	23	11	H
10	30980038	GTGAGGGGTGTGGGATCAC	G	G	AG	f	0	0	28	0	11	0	24	0	32	0	23	11	H
10	33739804	TTGTGGGAGATAAACACTT	A	A	AT	r	0	0	0	26	11	0	0	21	26	0	13	12	H
10	34274171	CTAAGACTGTAGGTTCCAC	T	T	CT	r	24	0	0	0	30	0	15	1	26	0	31	14	H
10	34274171	TGTTCTAGATCCTAGTAAC	T	T	CT	f	0	0	0	22	1	12	0	25	26	0	31	14	H
10	34509851	ACAATTGATGTACAACTGT	G	G	AG	f	0	0	33	0	10	0	21	0	37	0	25	13	H
10	34509851	CATAAAAACTTCCAGGATG	G	G	AG	r	0	34	0	0	1	24	0	13	37	0	25	13	H
10	36343530	AAAAACAAAGAATATGTGT	G	G	GT	r	0	33	0	1	12	24	0	0	37	0	29	14	H
10	36343530	CATAACTTTTACATGCACA	G	G	GT	f	0	0	34	0	0	0	28	11	37	0	29	14	H
10	52822316	ATTCTGGAAGCAATCAGAC	G	G	AG	f	0	0	32	0	11	0	17	0	33	0	19	9	H
10	54364276	CACTTTTTAACTGTAATTT	T	T	GT	f	0	0	0	36	0	0	17	31	23	0	19	9	H
10	54454162	AAATAGATTTATATAGTTT	T	T	CT	f	0	0	0	60	1	10	0	52	35	0	19	11	H
10	55343546	CAATATAACTGGCAAGATT	C	C	AC	r	0	0	40	0	0	0	24	14	29	0	16	8	H
10	59261079	CTTTAATAGATGTGGCCAA	A	A	AC	f	34	0	0	0	31	16	0	0	40	0	26	15	H
10	60973990	ACTGAATAAATGCCATTTG	G	G	GT	r	0	32	0	0	13	24	0	0	35	0	28	15	H
10	60973990	TATTAAACTAAATCAAAAT	G	G	GT	f	0	0	33	0	0	0	22	13	35	0	28	15	H
10	65802898	ACTTTCATCTCCCTATACC	C	C	AC	f	0	29	0	1	12	21	0	0	30	0	21	12	H
10	65802898	TATTCTCTTGACTCTCTTA	C	C	AC	r	0	0	29	0	0	0	21	12	30	0	21	12	H
10	76397247	AGAAGGAGGCCGGGCTTTG	C	C	AC	f	0	22	0	0	10	17	0	0	22	0	15	9	H
10	77630793	CCTGCATTTTAACAGCTCT	C	C	CT	f	0	28	0	0	0	20	0	12	34	0	19	13	H
10	77630793	GGTGATTCCTGAGCATATT	C	C	CT	r	0	0	31	0	13	0	19	0	34	0	19	13	H
10	81570524	CCAACTTCAGCCTCCCTCC	C	C	AC	f	0	31	0	0	12	13	0	1	30	0	10	7	H
10	82187149	TAAGCCAAGATGATAAGCA	T	T	GT	r	32	0	0	0	25	13	0	0	36	0	31	16	H
10	87976575	ACGGTGACTTGAGCAGCTC	C	C	CG	r	0	0	18	0	0	11	20	0	23	0	19	11	H
10	88570214	CAACATATTAGCAAGCCAA	A	A	AT	f	30	0	0	0	28	0	1	13	35	0	29	16	H
10	88570214	TTCAGATTTACATAAAAAG	A	A	AT	r	0	0	0	34	12	0	0	28	35	0	29	16	H
10	89513808	ATGGGCATTCTTAAGTAAA	A	A	AC	r	0	0	0	33	0	0	10	17	35	0	15	12	H
10	93390186	AAAGATAAATGTGGAGCAG	C	C	CT	f	0	30	0	0	0	21	0	11	36	0	23	10	H
10	93390186	GTCATCAGAATGATGCCCA	C	C	CT	r	0	0	29	0	11	0	17	0	36	0	23	10	H
10	94535392	TTTCTGTTAGTGTATATAG	A	A	AG	r	0	0	0	23	0	10	0	19	25	0	19	11	H
10	95360817	ATTGCCTCAGCTTTGGCCA	G	G	CG	f	0	0	31	0	0	12	27	0	29	0	18	12	H
10	96616456	TAAATAAGATATAACCATT	A	A	AG	r	0	0	0	23	0	12	0	18	30	0	18	14	H
10	106422546	AATTTGATGTTAGAATGAA	G	G	GT	f	0	0	37	1	0	0	28	15	41	0	34	16	H
10	106422546	CGTGCCTTTGAAAAATTAA	G	G	GT	r	0	31	0	0	15	30	1	0	41	0	34	16	H
10	112289688	CATTCACCATCCTAGTCAC	T	T	CT	f	0	0	0	23	0	13	0	22	27	0	23	15	H
10	112289688	CTTCTCTGAATATGATCCA	T	T	CT	r	23	0	0	0	24	0	17	0	27	0	23	15	H
10	115797346	GGTCTCTCTCCTGGCCTTT	C	C	CT	f	0	35	0	0	0	29	0	10	24	0	15	14	H
10	120652750	TCAAATCAGGACAGGTTAT	A	A	AT	f	32	0	0	0	24	0	0	14	39	0	26	16	H
10	120652750	TCTGGTATTTTACACCAGG	A	A	AT	r	0	0	0	36	13	0	0	24	39	0	26	16	H
11	1605847	TTTAGAGAAAGAGTCTAGC	T	T	CT	f	0	0	0	18	0	13	0	22	21	0	18	8	H
11	11260781	GATACAAAGACAAATCACG	G	G	AG	r	0	27	0	0	0	25	0	11	19	0	17	12	H
11	12315755	ATGTGAAATAGGTCAAGTT	G	G	GT	f	0	1	40	0	1	0	26	12	8	0	8	4	H
11	12942368	GACGTGGTCCCCGCCTGCT	C	C	CT	r	0	0	24	0	10	0	20	0	23	0	20	11	H
11	18516166	AACTGCCATCGTTAAAAAC	T	T	CT	f	0	0	0	28	0	12	0	18	33	0	20	16	H
11	18516166	GAAAGGAAAGAACAATGAT	T	T	CT	r	29	0	0	0	15	0	13	0	33	0	20	16	H
11	23419218	TTCTTAGGATAATTCTTGC	A	A	AG	r	0	0	0	37	0	12	0	27	40	0	30	16	H
11	23419218	TTGACCACCCTTGACTACA	A	A	AG	f	34	0	0	0	25	0	14	0	40	0	30	16	H
11	24420392	TAAACTCCTTTTAATGACA	T	T	CT	f	0	0	0	31	0	16	0	25	38	0	29	16	H
11	24494595	CTACTATGTTGCTCTCATG	C	C	CT	f	0	35	0	0	0	34	0	10	8	0	5	3	H
11	24633435	AAAAGGTCACCTTCTCATG	T	T	CT	f	0	0	1	37	0	10	0	25	42	0	24	12	H
11	24633435	GAGTTACCTAGCCACTCCA	T	T	CT	r	38	0	0	0	24	0	11	0	42	0	24	12	H
11	24746054	CATCAATGTTCGTACTGAG	A	A	AT	f	35	0	0	0	19	0	0	10	28	0	17	10	H
11	24746054	TGTGAGGTACCATTTCAAT	A	A	AT	r	0	0	0	34	10	0	0	23	28	0	17	10	H
11	26322874	GTCATTTATTTGGAATTGT	C	C	CT	r	0	0	34	0	11	0	33	0	40	0	27	12	H
11	27724523	GATAGACAATTCTCTTCTC	T	T	GT	f	0	0	0	34	0	0	10	23	37	0	23	12	H
11	27724523	TGGTGCACTATCAACTCTC	T	T	GT	r	33	0	0	0	21	13	0	0	37	0	23	12	H
11	28946721	TGTTTCCTATTTTCCATAC	T	T	GT	f	0	0	0	21	0	0	14	23	26	0	25	13	H
11	32234064	GTTTTTGTGTGATTTGGGG	C	C	T	r	1	0	12	0	10	0	6	1	17	0	8	9	H
11	33340821	TTAGAAATACTATTGGAAA	G	G	AG	r	0	63	0	0	0	64	0	12	33	0	36	16	H
11	33340821	TTTTCTGGTAAGATTTCCT	G	G	AG	f	0	0	52	0	13	1	66	0	33	0	36	16	H
11	37742558	GATCATACAGTGATAAATT	A	A	AT	f	45	0	0	0	22	0	0	13	53	0	25	15	H
11	38286161	AATTCAACAAAGAAAAGTA	C	C	AC	r	0	0	32	1	0	0	29	18	40	0	33	20	H
11	38407777	AAAGATATCTTCCAGCATA	T	T	CT	r	32	0	0	0	25	0	12	0	36	0	26	13	H
11	38407777	CTTCAGAGGAAGAGCACTG	T	T	CT	f	0	0	0	35	0	11	0	26	36	0	26	13	H
11	40704752	GCTAGTGCCTGATATGATA	C	C	CG	f	0	38	0	0	0	17	11	0	44	0	22	12	H
11	42450536	AAAGGGCAGTCTCTCTTGT	T	T	GT	r	33	0	0	0	23	12	0	0	38	0	27	12	H
11	42450536	ATCCTGCTACAGCATTTGG	T	T	GT	f	0	0	0	33	0	0	12	22	38	0	27	12	H
11	42819222	AGTGTCTTTTATTGAATGA	A	A	AC	f	25	0	0	0	22	14	0	0	30	0	24	14	H
11	42819222	GTATCATATTTGCTGCTTC	A	A	AC	r	0	0	0	28	0	0	14	23	30	0	24	14	H
11	45502084	CTGGCCTGTGGGACGACCA	C	C	AC	f	0	28	0	0	10	25	0	0	31	0	24	12	H
11	55158170	CTCAGAAATCTTCGGTCCA	G	G	GT	f	0	0	22	0	0	0	22	11	27	0	21	10	H
11	59759946	TGCGCTTCACTGAGATTCT	C	C	CG	r	0	0	24	0	0	13	19	0	26	0	19	12	H
11	72206184	ATTAGACCTGAACAAGTCT	C	C	CT	f	0	24	0	0	0	18	0	14	16	0	11	8	H
11	77756728	ACCTCAGGAGGAAAGTACG	G	G	AG	f	0	0	29	0	16	0	30	0	33	0	32	15	H
11	77756728	CAAAGTGGGTATGTGCTTT	G	G	AG	r	0	25	0	0	0	26	0	14	33	0	32	15	H
11	80451519	ATCTCTTAGTAAAACGATT	T	T	GT	r	44	0	0	0	20	11	0	0	49	0	21	11	H
11	80451519	CTGCGAGTGCATCACTTTT	T	T	GT	f	0	0	0	45	0	0	12	21	49	0	21	11	H
11	89124658	TTTATTTCATAACAAATTA	A	A	AC	r	1	0	0	73	0	1	11	54	37	0	23	11	H
11	90757442	CTGAATTATAAGTATATCA	G	G	AG	r	0	28	0	0	0	22	0	11	37	0	27	12	H
11	91228350	AAGTGCAAATTTAAACCTC	C	C	CT	r	0	0	36	0	11	1	25	1	43	0	25	14	H
11	91228350	TCTGAGAATGTAAAACTTA	C	C	CT	f	0	37	0	0	0	21	0	12	43	0	25	14	H
11	92005234	CTGGTCAGCTCACCGCCAC	T	T	GT	f	0	0	0	30	0	0	10	14	31	0	16	10	H
11	92568504	AATTTGTTCCTCTTAGACC	A	A	AG	r	0	0	1	26	0	17	0	23	31	0	22	19	H
11	92568504	TAGCAATGGAAAGAACATG	A	A	AG	f	28	0	0	0	20	0	16	0	31	0	22	19	H
11	94775638	TCACACTAGCCACAGTTCA	G	G	AG	r	0	35	0	0	0	27	0	13	28	0	18	11	H
11	94775638	TGAAAAATTCAGGACCTCA	G	G	AG	f	0	0	27	0	12	0	21	0	28	0	18	11	H
11	94912050	CTTGCTATAATTTTACTTT	G	G	GT	r	0	29	0	0	11	17	0	0	27	0	23	10	H
11	95716677	CTGCTCTAAATGACCAGGA	A	A	AG	r	0	0	0	20	0	11	0	15	23	0	18	10	H
11	97420892	CCATGATTATTGACCAAAG	C	C	AC	r	0	0	25	0	0	0	17	11	30	0	21	12	H
11	97420892	TTTATTAACAATTGATGAA	C	C	AC	f	0	24	0	0	13	23	0	0	30	0	21	12	H
11	98044378	CTGACTTAATTGTTGTTGT	T	T	AT	f	0	0	0	31	12	0	0	21	32	0	19	13	H
11	105237634	CGACTCCTTCTCTATCTGG	C	C	CT	r	0	0	27	0	10	0	23	1	31	0	22	10	H
11	108928935	CCAGGTAGCACTAGGCCCT	A	A	AG	f	27	0	0	0	23	0	10	0	32	0	24	11	H
11	108928935	TATTCAAAACAGTTTGCAA	A	A	AG	r	0	0	0	26	0	10	0	21	32	0	24	11	H
11	112590908	TCAGACCCACAGGGCTAAG	G	G	CG	r	0	20	0	0	0	19	12	0	20	0	22	11	H
11	112590908	TCTTGGCCTGTCCTGTCCT	G	G	CG	f	0	0	18	0	0	10	23	0	20	0	22	11	H
11	112729909	GCAAACATTATAGAGCAAG	T	T	CT	r	17	0	0	0	12	0	10	0	22	0	19	11	H
11	114908997	AATTAATTGCTAGAAGGAC	A	A	AT	r	0	0	0	30	10	0	0	18	29	0	17	10	H
11	123810298	ACTATCCTTCCATTGAAGC	G	G	AG	r	0	33	0	0	0	23	0	14	35	0	27	13	H
11	123810298	TTTACCTTCATGACTATTA	G	G	AG	f	0	0	28	0	12	0	22	0	35	0	27	13	H
11	125905366	CCCTGCCAAGTGAAACACC	G	G	AG	f	0	0	33	0	12	0	15	0	35	0	14	10	H
11	125905366	CGGATTCATTAGTGTGACA	G	G	AG	r	0	31	0	0	0	14	0	12	35	0	14	10	H
11	126318640	GGGCTTCGACTCAGATCAT	T	T	GT	r	19	0	0	0	19	10	0	0	16	1	13	9	H
11	126712050	ACGCCCCACTCCCAGTGGT	C	C	CT	r	0	0	25	0	10	0	16	0	26	0	19	10	H
11	126712050	CCTTCTGCCGTCAGCCAGC	C	C	CT	f	0	20	0	0	1	20	0	10	26	0	19	10	H
11	130760247	CTGGTGTTAGACTTTCACC	C	C	CT	f	0	23	0	0	0	21	0	12	26	0	23	11	H
11	130760247	TAAGAGATACGCATGTCTG	C	C	CT	r	0	0	23	0	13	0	21	0	26	0	23	11	H
11	131691135	TGCAGCCCCCGGAGGGCGC	C	C	AC	r	0	0	21	0	0	0	22	14	21	0	23	10	H
11	132617242	AACTATTGGGGAGGGGGTT	G	G	AG	f	0	0	29	0	10	0	30	0	23	0	17	13	H
11	132617242	AGAAAAATCCAAGGAAGTA	G	G	AG	r	0	28	0	0	0	20	0	11	23	0	17	13	H
12	3514547	GAATGTAAATACATAACAC	G	G	AG	f	0	0	28	0	11	0	24	0	35	0	23	13	H
12	3514547	TGGAGCCTTTTTTCTGAGT	G	G	AG	r	0	29	0	0	0	22	0	11	35	0	23	13	H
12	8708113	GTGTTACAGTAGAGTTCTA	T	T	CT	r	45	0	0	0	58	0	12	0	28	0	32	14	H
12	8708113	TTCTATACAGATTCCATTA	T	T	CT	f	0	0	0	24	0	14	0	21	28	0	32	14	H
12	9883765	ACATACAGTAAATTCTCTA	T	T	AT	r	34	0	0	0	23	1	0	22	37	0	25	20	H
12	9883765	CAAATTTCAAAAGGTACAC	T	T	AT	f	0	0	0	28	18	0	0	18	37	0	25	20	H
12	12718534	CGATAATTTCCCTAACTTA	A	A	AG	f	21	0	0	0	14	0	11	0	26	0	16	7	H
12	18867554	ACTCCAGCCATGGCAAGAG	T	T	AT	f	0	0	0	60	13	0	0	42	39	0	18	12	H
12	18867554	CCCAAAAATAACAGCTTCT	T	T	AT	r	59	0	0	0	46	0	0	13	39	0	18	12	H
12	20723198	AAAGTACATTGAGCAGCAG	C	C	AC	r	0	0	24	0	0	0	21	10	33	0	18	10	H
12	28058551	AAAGTCAACAGGAAACTTT	C	C	AC	r	0	0	34	0	0	0	33	12	37	0	37	16	H
12	28058551	AGGGCATGCAATTGCTGTT	C	C	AC	f	0	35	0	0	14	31	0	0	37	0	37	16	H
12	28647237	ATTACTTTTATCCTTCTAC	T	T	AT	f	0	0	0	38	16	0	0	27	41	0	34	16	H
12	29162696	AAACATTTGGGGAGAAATA	A	A	AT	f	61	0	0	0	51	0	0	15	36	0	18	14	H
12	29162696	CCAAAAGGCTTATCTTTTA	A	A	AT	r	0	0	0	31	10	1	0	15	36	0	18	14	H
12	29269949	ACTGCACCTTTGCCCTTGC	C	C	CT	r	0	0	25	0	10	0	19	0	27	0	20	11	H
12	29787776	CACGGTAATAAAATTTAAG	G	G	GT	r	0	31	0	0	14	32	0	0	34	0	31	14	H
12	29787776	GTGTCTCTCTGTGGCATCT	G	G	GT	f	0	0	28	0	0	0	29	12	34	0	31	14	H
12	29946021	GAATACTGAACAAAGTTGG	C	C	CT	f	0	30	0	0	0	22	0	12	30	0	17	12	H
12	29946021	GAGGTGTAAGAATGCTCTT	C	C	CT	r	0	0	29	0	14	0	21	0	30	0	17	12	H
12	33117635	TGTTGCTTTTTCTACACAC	A	A	AG	f	31	0	0	0	22	0	14	0	35	0	27	19	H
12	33117635	TTTCCTTCTTTTAACCCAA	A	A	AG	r	0	0	0	32	1	16	0	25	35	0	27	19	H
12	36856291	AAATGTACATCTTCGTATA	G	G	A	r	0	20	0	0	0	2	0	15	24	0	6	12	H
12	38815273	CCAAATATTATGAATAACT	T	T	AT	f	0	0	0	37	17	0	0	19	37	0	22	15	H
12	38815273	TTTTCAAGCCCCCCAGCAC	T	T	AT	r	31	1	1	0	19	1	0	14	37	0	22	15	H
12	48130273	TAAATAAAGTACTGATTCG	T	T	CT	f	0	0	0	23	0	11	0	22	30	0	27	14	H
12	48130273	TATCTTTAGCCAAATGTAA	T	T	CT	r	30	0	0	0	28	1	13	0	30	0	27	14	H
12	49911379	CCCAGTTACTAGATGATTG	A	A	AT	f	21	1	0	0	19	0	0	11	10	0	11	5	H
12	49911379	CCTTAGGTAAATCTGAGCC	A	A	AT	r	0	0	1	22	12	0	0	19	10	0	11	5	H
12	54462064	TTCTCTTGGTAACAGAACA	C	C	CT	f	0	30	0	0	0	17	0	10	34	0	15	9	H
12	60842490	ATTTCTAGCTACATGATTT	A	A	AT	r	0	0	0	33	11	0	0	19	42	0	23	12	H
12	60842490	TATAATCCAAAACAAATTG	A	A	AT	f	38	0	0	0	22	0	0	12	42	0	23	12	H
12	66996580	CCCAGGCCAAACCCATTGA	A	A	AC	r	0	0	1	31	0	0	11	17	32	1	15	13	H
12	66996580	TACACAAGGGAATAGAGAA	A	A	AC	f	29	1	0	0	14	12	0	0	32	1	15	13	H
12	74602100	TTGCTTACACACTATGGAT	A	A	AC	f	32	0	0	1	24	11	0	0	37	0	25	12	H
12	74602100	TTTGGAATGGTCTAGTGGA	A	A	AC	r	1	0	0	64	0	0	11	52	37	0	25	12	H
12	82326847	CTCATTTCAATTTTATGTT	A	A	AT	f	25	0	0	0	21	0	0	14	22	0	11	15	H
12	82326847	TCTGCACTGTGTACATAAA	A	A	AT	r	0	0	0	24	14	0	0	22	22	0	11	15	H
12	83607771	ACAACCCACCACACGGAAT	G	G	AG	r	0	36	0	0	0	27	0	10	22	0	18	10	H
12	84260995	TGAAATTTAAAGGCAGCTA	T	T	GT	f	0	0	1	35	0	0	11	27	37	0	30	13	H
12	85730626	TGAGAGATCATCAAAAGTC	C	C	CT	r	0	0	70	0	12	0	53	0	26	0	18	10	H
12	86080144	CATCTGTTTATCTCATTTT	C	C	CT	f	0	24	0	0	0	20	0	16	27	0	27	18	H
12	86080144	GCTTTTGTTTCTGCCTATT	C	C	CT	r	1	0	23	0	15	0	25	0	27	0	27	18	H
12	86163841	AAATCCTTATTAGGAAACT	C	C	AC	r	0	0	27	0	0	0	23	12	22	0	10	7	H
12	87492968	CTGCTACCTCTGCCCAAAG	A	A	AG	f	34	0	0	0	28	0	13	0	40	0	29	14	H
12	87608365	AAGGCAGAGTTTTATAAGG	G	G	GT	r	0	28	0	0	13	25	0	0	35	0	30	14	H
12	87608365	GCAGTCAAATCAAAGGATA	G	G	GT	f	1	0	30	0	0	0	28	13	35	0	30	14	H
12	90330889	CAGACTATGGACATTTTCA	G	G	AG	r	0	31	0	0	0	22	0	19	32	0	27	18	H
12	90330889	GATTATTGTGTTCTAATAA	G	G	AG	f	0	0	30	0	19	0	24	0	32	0	27	18	H
12	90381631	CTGCAGAAGCCCTATAACA	C	C	AC	r	0	0	43	0	0	0	28	10	47	0	32	14	H
12	90381631	TACTGTCTATTTGTGTAAT	C	C	AC	f	0	45	0	0	13	29	0	0	47	0	32	14	H
12	90486313	GGAATAATATACCACCAAC	T	T	GT	f	0	0	0	23	0	1	10	16	24	0	18	12	H
12	93949045	GTTTTTCTGGGCAAAGTAA	T	T	AT	r	30	0	0	1	23	0	0	15	30	0	24	16	H
12	95549720	AAGACAAGGTATAAAATTG	T	T	AT	f	0	0	0	31	12	0	0	20	34	0	24	15	H
12	95549720	TCCTATCTTTTCATCATCA	T	T	AT	r	33	0	0	0	24	0	0	15	34	0	24	15	H
12	105672480	ACTATTCCAGGGCTGCTGC	C	C	CT	f	0	23	0	0	0	21	0	10	27	0	20	11	H
12	105672480	GTGACTCTTAAGGTTAGGT	C	C	CT	r	0	0	24	0	13	0	18	0	27	0	20	11	H
12	109515279	AGTTAACATAATAATTAAA	G	G	AG	r	0	33	0	0	0	27	0	11	36	0	22	12	H
12	110286883	GATATCTGAGTCACAATAT	A	A	AT	r	0	0	0	32	14	0	0	23	35	0	26	14	H
12	110286883	TCCTATTATCACAGTGTAT	A	A	AT	f	33	0	0	0	26	0	0	18	35	0	26	14	H
12	116553654	CAATGTAACTGAATCTTGA	G	G	AG	r	0	23	0	0	0	19	0	13	31	0	23	11	H
12	121401129	ATAAAGCGTCAAAGATTTA	C	C	CT	r	0	0	32	0	13	0	25	0	35	0	22	15	H
12	121401129	GCTAGATTAACGCTGTCTC	C	C	CT	f	0	32	0	0	0	20	0	13	35	0	22	15	H
12	121529157	GCCAGGGATGGTTTAACAT	T	T	AT	r	90	0	0	0	83	0	0	15	33	0	17	13	H
12	131055032	ATGTTTCTATCCTGTTTCT	G	G	AG	f	0	0	28	0	13	0	20	1	28	0	25	13	H
12	131055032	GTGCATGGAAATTTTATTT	G	G	AG	r	0	26	0	0	0	23	0	12	28	0	25	13	H
12	133076153	TCTGTCTAGAGAAACAAAA	T	T	AT	f	1	0	0	24	13	0	0	20	28	0	23	12	H
13	23049219	ACCATCAAATGGAAAAGCA	C	C	CT	r	0	0	33	0	14	0	32	0	32	0	32	16	H
13	23789754	CCACCTGCCGGGTTTGGGG	C	C	CT	f	0	28	0	0	0	19	0	13	30	0	20	11	H
13	23789754	TTTCCTCATCCTACGCCCT	C	C	CT	r	0	0	23	0	11	0	17	0	30	0	20	11	H
13	28571448	CCCAGCCTCCTCTGAGTCA	C	C	CT	r	0	0	22	0	12	0	22	0	25	0	26	15	H
13	30869558	GGACCAATTAAAGCAGCCC	C	C	AC	f	0	27	0	0	10	21	0	0	30	0	22	12	H
13	31509227	TTTCAACCTCTATACCTCA	A	A	AT	r	0	0	0	31	11	0	0	19	34	0	21	12	H
13	34709223	CTATCCCTCTTTTACACTG	G	G	AG	r	0	27	0	0	0	20	0	12	34	0	23	13	H
13	34709223	GAAAAAAATCGTAGATATA	G	G	AG	f	1	0	27	0	13	0	21	0	34	0	23	13	H
13	36970169	AGGATTAATTCTAAGCTCT	C	C	AC	r	0	0	23	0	0	0	19	14	21	0	17	10	H
13	36970169	CGTTGTTAAACTGATGAAG	C	C	AC	f	0	27	0	0	13	20	0	0	21	0	17	10	H
13	37592099	CTGCTGGGCAGCCTTTCAT	C	C	CT	r	0	0	26	0	11	0	23	0	32	0	23	13	H
13	37592099	TCAAAAAATTGAGATTTTA	C	C	CT	f	0	29	0	1	1	24	0	12	32	0	23	13	H
13	42019488	TATTTCTATTTAACAAAGG	C	C	AC	f	0	32	0	0	16	30	0	0	31	0	28	16	H
13	43160717	GGGCTGATGGGGCTTCTGT	C	C	CT	r	1	0	10	0	16	0	12	0	12	1	11	12	H
13	44555933	TAGGCTGTCAAGAGCATAC	T	T	CT	f	0	0	0	23	0	11	0	21	29	0	20	11	H
13	47327233	CCCATTTTAGGGATGAGGG	G	G	GT	f	0	0	27	0	0	0	22	10	27	0	22	11	H
13	47327233	CTGATGCAGGGAGTTAATA	G	G	GT	r	0	23	0	0	13	24	0	0	27	0	22	11	H
13	56135585	AATTATGTTATCAGGGATT	T	T	CT	f	0	0	0	35	0	10	0	31	32	0	28	13	H
13	56135585	TTATGGCCTCTTTACAACT	T	T	CT	r	30	0	0	0	25	0	13	0	32	0	28	13	H
13	56451339	TAGTAATTTCAGAATTATT	A	A	AG	r	0	0	0	63	1	11	1	45	36	0	20	12	H
13	56451339	TCAATTTCGTTATATGTAT	A	A	AG	f	31	0	0	0	20	1	14	1	36	0	20	12	H
13	60857485	GCAGAAAACAGACGTTAAA	A	A	AG	r	0	0	0	36	0	14	0	30	31	0	26	13	H
13	62983404	TGGTTAATGCATGTTCATT	A	A	AG	f	29	0	0	1	20	0	11	0	33	0	22	13	H
13	63370407	ATTTATCTAGTTGAAGTAA	C	C	AC	f	0	30	0	0	12	18	0	0	32	0	22	14	H
13	63370407	TTGTCCAAAATCAAACATC	C	C	AC	r	0	0	28	0	0	0	20	15	32	0	22	14	H
13	64248572	CATTCCTACATCTAAACAG	A	A	AC	f	29	0	0	0	22	12	0	0	39	0	21	17	H
13	64248572	CCCCATAAAAGTATTTGTT	A	A	AC	r	1	0	0	33	0	0	15	14	39	0	21	17	H
13	64697645	GCTAGGTTGTAAATTTTGT	T	T	GT	f	0	0	0	36	0	0	13	24	41	0	27	12	H
13	69026548	CTTAAGACCTCTCCAAAAT	T	T	AT	f	0	0	0	20	10	0	0	10	18	0	10	10	H
13	69026548	GCTTATTTCTGCCCTTTTT	T	T	AT	r	40	0	0	0	28	0	0	10	18	0	10	10	H
13	70541231	ATGTTACTCTCAAGTAAAC	C	C	AC	r	0	0	31	0	0	0	36	16	37	0	37	18	H
13	70541231	CACAACTAACCAACTTTGA	C	C	AC	f	0	35	0	0	16	35	0	0	37	0	37	18	H
13	73826260	CCACGCCTGGCCCTTCAGC	A	A	AC	r	0	0	0	28	0	0	12	20	32	0	19	15	H
13	76157578	TTACATTTAATTCAGTTTC	A	A	AT	f	28	1	1	0	19	0	0	14	16	0	11	9	H
13	80272216	CTGGATTCCACAAATTTTG	G	G	AG	r	0	82	0	0	0	72	0	14	38	0	20	13	H
13	80272216	TTCCCTAAGCACTGTTTTC	G	G	AG	f	0	0	53	0	14	0	29	1	38	0	20	13	H
13	80941438	GAGAAATAAGAAGTTTTTT	G	G	AG	r	1	46	0	1	0	27	0	13	47	0	27	14	H
13	82221367	GTACTGAGTGCTGAAAAAA	A	A	AG	f	50	0	0	0	25	0	11	0	53	0	27	13	H
13	82221367	TATTTTTAAAAAGCTAGGT	A	A	AG	r	0	0	0	49	0	12	0	20	53	0	27	13	H
13	82462365	GTAGTATGAAATTTTAAAG	G	G	GT	r	1	29	0	0	12	26	0	0	26	0	18	9	H
13	82462365	TTCATAATGTGGAAGTTAT	G	G	GT	f	0	0	35	0	0	0	25	10	26	0	18	9	H
13	83111692	AAATATTTTGCCCTTCTAA	T	T	GT	r	35	0	1	0	35	11	0	1	26	0	23	13	H
13	83111692	TAATATATTCTCTGTGAAT	T	T	GT	f	0	0	0	35	0	0	12	32	26	0	23	13	H
13	84874293	CTTTACAAGTGTTCCTTCA	A	A	AG	f	26	0	0	0	24	0	12	0	30	0	22	12	H
13	85928611	AACTATTTAAATGTTTAAG	A	A	AG	f	35	0	0	0	18	0	10	0	37	0	24	12	H
13	85928611	GACATACACACATTATTTA	A	A	AG	r	1	0	0	31	0	12	0	22	37	0	24	12	H
13	85936121	TTTTGGGGGCTCATTCAGG	A	A	AC	r	0	0	0	30	1	0	17	22	31	0	23	16	H
13	87169580	AAAACCATAAAACATTTCC	A	A	AG	r	0	0	0	35	0	13	0	25	41	0	28	15	H
13	87169580	TAGTAGGAGACAACAGAAT	A	A	AG	f	39	0	0	0	27	0	15	0	41	0	28	15	H
13	87218510	CAAAAGTTTATATTTTGGG	C	C	AC	r	0	0	37	1	1	1	36	14	42	1	38	17	H
13	87218510	TTGAACTATTCCCTGGCCT	C	C	AC	f	0	36	0	0	17	33	0	0	42	1	38	17	H
13	87562846	ATTAGTTGGTTTATCTTAG	C	C	CG	f	0	35	0	0	0	18	18	0	39	0	22	19	H
13	87562846	TAAGGGAGATAGAGGAAGT	C	C	CG	r	0	0	36	0	0	18	18	0	39	0	22	19	H
13	87635789	GGGTTTACTTGAGTGTGGC	G	G	AG	f	0	0	30	0	10	0	24	0	30	0	26	13	H
13	87841806	AAAGGTACAGAAAAACCCC	C	C	AC	r	0	0	40	0	0	0	20	10	45	0	23	10	H
13	88459194	CAGTCAGAATTTTCTGGGG	A	A	AT	r	0	0	0	30	10	0	0	19	29	0	19	13	H
13	88459194	GACACTCATAAAGAAATTT	A	A	AT	f	26	0	0	0	18	0	0	10	29	0	19	13	H
13	89820430	ACATTTTGGGTATTTCAGT	A	A	AT	f	25	0	0	0	19	0	0	10	29	0	20	9	H
13	90095162	TTATCGATAAGTTTGTGTA	A	A	AC	f	43	0	0	0	28	12	0	0	38	0	25	12	H
13	91572328	AAAGTAGAATAAAATAACT	T	T	GT	f	0	0	0	34	0	0	12	21	29	0	18	12	H
13	92457526	TCACATTATCAGACTGCTC	T	T	GT	f	0	0	0	31	0	0	13	15	30	0	18	9	H
13	96155372	ACTTTTGGGCAAATATATT	T	T	AT	r	40	0	0	0	20	0	0	10	11	0	6	3	H
13	98262209	TGGTTTTACCATGTTGTGT	A	A	G	r	0	1	0	12	0	11	0	8	6	1	9	8	H
13	101644042	AAGATCCGGCAACTTTGGC	C	C	AC	f	0	22	0	0	12	21	0	0	28	0	18	15	H
13	101644042	CAGATCCCTGGCTGGCCGT	C	C	AC	r	0	0	27	0	0	0	17	11	28	0	18	15	H
13	101779621	ACATGAATCAATGCATTTG	C	C	CT	r	0	0	35	0	15	0	26	0	41	0	27	16	H
13	101779621	GTAAACAACAGATAAAAGA	C	C	CT	f	0	34	0	0	0	23	0	15	41	0	27	16	H
13	103715652	AAAGCTGTTGGATGAAAAG	A	A	AT	f	27	0	0	0	29	0	0	13	28	0	23	10	H
13	103715652	TGTGTTTATCACATATCAC	A	A	AT	r	0	0	0	25	11	0	0	28	28	0	23	10	H
13	103765875	GTATCATAATTTTTACATA	A	A	AT	f	29	0	0	0	19	0	0	10	37	0	22	10	H
13	103918947	GGAATCCAGCAGATAAATT	A	A	AC	f	38	0	0	0	23	13	0	0	43	0	25	12	H
13	103918947	GGGTAAAATAGAAAATGAC	A	A	AC	r	0	0	0	36	0	0	14	26	43	0	25	12	H
13	104647203	ATAGCTAACAACAGAAATA	C	C	AC	f	1	41	0	0	11	15	0	0	43	0	19	12	H
13	105059369	GAAATTCTGAGTAGAGAAG	G	G	AG	r	0	38	0	0	0	24	0	14	23	0	8	14	H
13	105169130	TTGAAGCAATGTCTGAGAC	A	A	AG	f	28	0	0	0	21	0	10	0	32	0	22	10	H
13	109101924	AGGTCCAAAAGTGGCCCAG	T	T	CT	r	32	0	0	0	21	0	16	0	39	0	23	17	H
13	109101924	ATGATTCAGAATTGCTGAA	T	T	CT	f	0	0	0	39	0	16	0	19	39	0	23	17	H
13	109486930	ATGAATTTTTCCCTGTCAT	C	C	AC	f	0	36	0	0	15	19	0	0	42	0	21	15	H
13	109486930	TTCAAAATGCGACTAGTTG	C	C	AC	r	0	0	40	0	0	0	17	16	42	0	21	15	H
13	112157031	TGCACTTATTTACGAATAT	C	C	CG	r	0	0	29	0	1	11	25	0	33	0	23	12	H
13	112157031	TGTCTATCGAGAAAGAAAA	C	C	CG	f	0	26	0	0	0	26	11	1	33	0	23	12	H
14	23844507	TGGGTTTCAGCCACTGTCC	G	G	AG	r	0	26	0	0	0	20	0	12	29	0	17	14	H
14	23844507	TTCTGACCTTTGAAGAGAT	G	G	AG	f	0	0	42	0	12	0	41	0	29	0	17	14	H
14	25918469	CTTACACATACAGGTAGGT	A	A	AT	r	0	0	0	33	11	0	0	27	37	0	26	14	H
14	25918469	GAACTTAGCAATTGATGAA	A	A	AT	f	31	0	0	0	25	0	0	14	37	0	26	14	H
14	26254548	TCAGACTCTTCAAGGTGCT	G	G	AG	f	0	0	24	0	11	0	23	0	28	0	26	12	H
14	27070808	AAAATAATATGGGAGATGG	T	T	GT	r	24	0	0	0	30	14	0	0	31	0	32	15	H
14	27070808	AATTCTACTGTAATATATT	T	T	GT	f	0	0	0	26	0	0	15	30	31	0	32	15	H
14	27436953	GATGTATACAAATCTGCAA	C	C	CT	r	0	1	21	0	12	0	14	0	21	0	16	11	H
14	27436953	TGTAATAAGTGTGTCACAA	C	C	CT	f	0	35	0	0	0	31	0	10	21	0	16	11	H
14	28431212	ATGAATACTAAGCTTTCCC	T	T	GT	f	0	0	0	34	0	0	10	20	41	0	20	12	H
14	28431212	TCAGTTGTTTGTTAGCTTA	T	T	GT	r	34	0	0	0	22	11	1	0	41	0	20	12	H
14	37065871	ATTGAACACTCTTTTGAAT	A	A	AG	r	0	0	0	34	0	12	0	31	40	0	36	16	H
14	37065871	CCTTAGCAGATTTGAAAGG	A	A	AG	f	34	0	0	0	37	0	18	0	40	0	36	16	H
14	38833997	TGTCTGAATATATATATGT	G	G	AG	f	0	0	28	0	13	0	26	0	31	0	25	13	H
14	40987012	CATCAGTAGACTTGTCAAC	C	C	CG	f	0	96	0	0	0	97	17	0	36	0	18	20	H
14	40987012	TAGATTGCATACCACAGCG	C	C	CG	r	0	0	27	0	0	17	24	0	36	0	18	20	H
14	45749685	CATTTGATACATTTCCCTC	C	C	CT	f	0	24	0	0	0	23	0	15	27	0	22	17	H
14	45749685	TAATGGACATTTAAGTCAC	C	C	CT	r	0	0	48	0	16	0	58	0	27	0	22	17	H
14	47717709	CAGCATCGTTGCAGTGGTC	C	C	CT	f	0	36	0	0	0	15	0	11	32	0	10	11	H
14	57083125	AACAGCAAATCAATAAGAA	A	A	AG	f	31	1	0	0	22	1	11	0	33	0	17	12	H
14	57083125	CTGCCTTTAACAAGCAGAT	A	A	AG	r	0	0	1	30	0	13	1	23	33	0	17	12	H
14	78980866	GTATACAAAGAAAGTCACC	A	A	AT	f	34	1	0	0	33	0	0	11	28	0	15	11	H
14	79195691	AAAATGTTGCATCTCCAAG	G	G	AG	r	0	25	0	0	0	17	0	11	29	0	16	12	H
14	79195691	GAGACTCATGCCTTTAGGT	G	G	AG	f	0	0	29	0	14	0	13	0	29	0	16	12	H
14	82045025	ATATTTGGTGTATTGTAAA	A	A	AC	r	0	0	0	34	0	0	11	26	40	0	28	14	H
14	83121913	AAAAAGTGAACATTTTTTA	A	A	AT	f	60	0	0	1	64	0	0	12	35	0	29	13	H
14	83121913	CAACAAAAAAAGGTAGATA	A	A	AT	r	0	0	0	28	13	0	0	24	35	0	29	13	H
14	83775720	GGATTGATCTTCTGTTTGT	C	C	CT	f	0	36	0	0	0	25	0	10	38	0	27	14	H
14	83775720	TGTGAAAGGCATACATAGA	C	C	CT	r	0	0	31	0	12	0	26	0	38	0	27	14	H
14	85727165	AAGACAAGGCCAAAGAATA	C	C	AC	f	0	32	1	0	12	19	0	0	33	0	25	12	H
14	85727165	AAGTTTTCCATGCTCTTTT	C	C	AC	r	0	0	31	0	0	1	27	12	33	0	25	12	H
14	85925846	ATCTTTGGCCATTTTTATA	A	A	AT	r	0	0	0	34	11	0	0	20	39	0	22	11	H
14	87551807	AAAAACCCAGGACGAAATG	G	G	CG	f	0	1	31	0	0	19	23	0	35	0	27	19	H
14	87551807	CTTCACAGCTAAATTCTAT	G	G	CG	r	1	54	1	0	1	59	19	0	35	0	27	19	H
14	96543628	AAGACCGTTTGATGTTCCA	C	C	CG	r	0	0	29	0	0	14	24	0	34	0	24	15	H
14	96543628	ATTCTAATCTTAATTATAA	C	C	CG	f	0	27	0	0	0	20	11	0	34	0	24	15	H
14	98651030	TAAGCTGGGAATTCGGAAG	G	G	AG	r	0	34	0	0	0	18	0	11	39	0	21	11	H
14	103628927	GGCCAGGGCCTGGCCGCCC	A	A	AC	f	14	1	0	0	12	12	0	0	8	1	10	7	H
14	105646633	GGTGCTCTGAGCTCCAGGG	G	G	AG	f	0	0	26	0	11	0	15	0	21	0	8	9	H
14	105745760	TCTCCCCTTGTCCCCTGAG	C	C	CT	f	0	27	0	0	0	16	0	10	26	0	16	9	H
14	105859479	CCTCAGCCCGTTCAGCCCA	G	G	CG	f	0	0	48	0	0	12	28	0	29	0	19	9	H
14	105860645	AGCATTACCAATCATTACC	A	A	AT	f	18	1	0	0	18	1	0	10	23	0	17	8	H
14	106538893	CTTCTGACATTGAACTTAT	A	A	AG	r	0	0	0	27	0	12	0	21	7	0	5	3	H
14	106538893	GGCACATTAATTTTCAGGT	A	A	AG	f	49	0	0	0	59	0	12	0	7	0	5	3	H
15	27704927	ACAAACCTCCAGGAATCCC	C	C	A	r	0	0	37	1	0	0	8	11	37	0	7	8	H
15	35504819	CTCTTTCTTGAAGTGCCAG	C	C	AC	r	0	0	36	0	0	0	30	16	41	0	32	16	H
15	35504819	TATTAGTACAAGTATAGAT	C	C	AC	f	0	38	0	0	14	29	0	0	41	0	32	16	H
15	42338559	GTGTTTTCATCAAAGCTGG	T	T	CT	f	0	1	0	24	0	11	0	26	29	1	27	12	H
15	42338559	TACAAATCCCTTCTCATTA	T	T	CT	r	28	0	1	0	29	0	11	0	29	1	27	12	H
15	46634296	GATATACATAGAAGGAATA	G	G	GT	r	0	33	0	0	16	32	0	0	37	0	30	15	H
15	46634296	TATACTACATATAAAAATT	G	G	GT	f	0	0	36	0	0	1	28	14	37	0	30	15	H
15	53554468	TGTAACTGAATAAATGCAT	C	C	CT	r	0	0	27	0	12	0	29	0	17	0	17	10	H
15	53554468	TTCAAGCCTGTTCAATTTG	C	C	CT	f	0	30	0	0	0	28	0	10	17	0	17	10	H
15	57692640	ATAAGAAACATTCATTTGT	G	G	AG	f	0	0	31	0	15	0	16	0	31	0	23	17	H
15	57692640	CCCAAGGGCCATAAACTTG	G	G	AG	r	0	28	0	0	0	23	0	12	31	0	23	17	H
15	60629898	CTGAGAATGTATTCCATGA	A	A	AT	f	19	0	0	0	12	0	0	10	25	0	15	9	H
15	72258722	TGCAGCAATATCCTACAGC	G	G	GT	f	0	0	23	0	0	0	17	10	29	0	26	15	H
15	74802472	AGCAGCTTGAGCACATCAA	G	G	AG	r	0	41	0	0	0	16	0	10	42	0	20	9	H
15	74802472	CTCCTTCCTACAGCTCCGA	G	G	AG	f	0	0	40	0	14	0	19	0	42	0	20	9	H
15	92582537	GACGATAACAAGGTACAGA	C	C	AC	f	0	27	0	0	14	17	0	0	29	0	20	14	H
15	92582537	GGTCTTTGCTCTCTCATAT	C	C	AC	r	0	0	28	0	0	0	19	12	29	0	20	14	H
15	97441921	CCAATTATTTACTGAGCTC	T	T	AT	r	30	0	0	0	27	0	0	14	36	0	29	14	H
15	97887068	TGACAATGAAAAAAGGAGC	A	A	AG	f	29	0	0	0	19	0	13	0	18	0	8	13	H
15	98657714	GTCAGGTGATACAATTGGG	C	C	CT	r	1	0	28	0	13	0	16	0	35	1	21	15	H
15	98657714	TGTTATGGTAGCCTTTCTT	C	C	CT	f	0	31	0	1	0	18	0	11	35	1	21	15	H
15	99131994	CAGATATGGACGGATCAGG	G	G	AG	r	0	20	0	0	0	17	0	12	15	0	15	8	H
15	99131994	TGGCCCAGCAGAGTCTTCT	G	G	AG	f	0	0	23	0	10	0	19	0	15	0	15	8	H
16	3738645	CTATCCAGATAAGAAATGT	A	A	AT	r	0	0	0	25	16	0	0	17	23	0	18	14	H
16	3738645	GTGGCCGGAAGAAATGAAT	A	A	AT	f	21	0	0	0	14	0	0	20	23	0	18	14	H
16	6292689	CACACATTGTCAAAAAGTC	G	G	CG	r	0	32	0	0	0	24	20	0	15	0	8	11	H
16	6292689	TAGGCGAATTGTTATATTT	G	G	CG	f	0	0	29	0	0	17	20	0	15	0	8	11	H
16	7607004	AGTAGAAAATTAATTACCA	G	G	AG	r	0	32	0	0	0	26	0	18	11	0	9	8	H
16	7622605	AACAAGAAGTGGTGTATTT	A	A	AT	r	0	0	0	28	16	0	0	21	22	0	11	12	H
16	10072242	AGGGAAATTGGAGGTACGT	G	G	AG	f	0	0	25	0	11	0	23	0	26	0	24	12	H
16	10072242	CACATTCCATCCCTTGCAA	G	G	AG	r	0	23	0	0	0	23	0	11	26	0	24	12	H
16	17817278	CTAAGGCAGTATGGGAATG	T	T	CT	f	0	0	0	29	0	15	0	19	31	0	23	16	H
16	29104097	TTTATCAGGTATGGGAAGA	A	A	AT	r	1	0	0	28	12	0	0	25	37	0	27	12	H
16	34669235	CTCCTTTCGTTGATGATTC	A	A	AT	r	0	0	0	26	16	0	0	38	25	0	35	16	H
16	35195281	GGGAGAAGAGAATCCAAAG	G	G	AG	r	0	28	0	0	1	14	0	12	22	0	16	10	H
16	46403566	TACGTCGAATGGAATCAAA	C	C	CT	f	0	30	0	0	0	20	0	12	27	0	22	14	H
16	47166252	TATTTTGTCTACATGACAT	C	C	AC	f	0	36	0	0	11	24	0	0	40	0	21	12	H
16	52543042	AATCTAAGTAAGGGTGAGA	G	G	CG	f	0	0	31	0	0	13	31	0	35	0	34	15	H
16	52543042	GTCAATAGCCATAATTCAA	G	G	CG	r	0	29	0	0	0	33	14	0	35	0	34	15	H
16	53324296	CTTCTGGAGGAGAAGCTAA	C	C	CT	r	0	0	34	0	12	0	17	0	38	0	19	12	H
16	53324296	GGGAATGCCTACCGGCCTT	C	C	CT	f	0	32	0	0	0	16	0	10	38	0	19	12	H
16	55035864	TTTTACAGGTCAGGCTGAA	A	A	G	r	0	1	0	11	0	12	0	9	13	1	15	12	H
16	60929741	ATGCTTTTCATTCACTATC	G	G	AG	r	0	42	0	0	0	24	0	14	46	0	22	19	H
16	60929741	TTGTGCTAGAAAATAGAAT	G	G	AG	f	0	0	41	0	17	0	19	0	46	0	22	19	H
16	63110386	TCTGCAAAGCTTTCATCAC	C	C	CT	r	0	0	32	1	11	0	18	0	33	0	18	10	H
16	63823460	TCTCTGGCTCTGTCCATAC	C	C	CT	f	0	28	0	0	0	21	0	13	34	0	22	11	H
16	64658556	AATGAAAGGATTCCATCAG	A	A	AG	r	0	0	0	41	0	19	0	29	44	0	32	17	H
16	64658556	ATAACGAGAAGAGTACTTC	A	A	AG	f	41	0	0	0	26	0	17	0	44	0	32	17	H
16	66392371	GCATAGCATTGGGTAAGGG	G	G	AG	r	0	22	0	0	0	12	0	12	28	0	14	11	H
16	77553198	CAAGTAAGGGCGAGGAAGG	C	C	CT	f	0	25	0	0	0	18	0	16	26	0	14	13	H
16	77553198	GGAAAGTGCCGGGTTCAGG	C	C	CT	r	0	0	22	0	10	0	12	0	26	0	14	13	H
16	79939948	GAGATCACAGGTGCCTTTT	G	G	AG	r	0	31	0	0	0	17	0	12	30	0	19	9	H
16	80621968	CCAACACCAGTGAGTGGTC	C	C	T	r	0	0	12	0	13	0	5	0	17	0	6	9	H
16	80621968	CTACATGGGTTCCAGCCTC	C	C	CT	f	0	27	1	0	0	21	0	11	17	0	6	9	H
16	82028850	AGATACAGAGATGTACCCA	C	C	CG	r	0	0	63	0	0	11	37	0	39	0	12	15	H
17	5360747	GTCTCTATCGAAAGACTTC	A	A	AC	r	0	0	0	27	0	0	13	25	30	0	21	13	H
17	5360747	TATACGATAGTTACTCTCA	A	A	AC	f	27	0	0	0	22	10	0	0	30	0	21	13	H
17	11789049	ATTAATTGATTATTTTCAA	A	A	AG	f	36	1	0	0	20	0	11	1	21	0	9	6	H
17	14514874	CCAGCCTGTAAACCGGATT	A	A	AT	f	28	0	0	0	19	0	0	11	34	0	21	12	H
17	16687255	ACAGCTGCAAAATGCAAGC	C	C	CT	f	0	66	0	0	0	75	0	10	27	0	29	14	H
17	16687255	TCAGTAGAGTGGGGGAGTT	C	C	CT	r	0	0	44	0	13	0	40	0	27	0	29	14	H
17	18806809	AAAACAGATTGCAGGAATA	G	G	AG	r	0	56	1	0	0	50	0	12	36	0	27	17	H
17	18820727	TTGGTTTGTTCTTTTTAGA	T	T	GT	r	55	0	0	0	58	10	0	0	21	0	13	9	H
17	20451650	GGGCAGCCTACCTGGACCT	T	T	CT	r	35	1	0	1	28	0	10	0	17	0	9	6	H
17	21464371	GGTAGAACCTGACACTCCG	G	G	CG	r	0	26	0	0	0	18	10	0	27	0	18	10	H
17	27975799	TTTGCGAGGCCAAGGATTG	G	G	CG	f	0	0	22	0	0	11	19	0	25	0	20	13	H
17	31329641	TAAGTGATGTTTGGTCTCA	A	A	AG	f	28	0	0	0	24	0	17	0	36	0	25	17	H
17	31329641	TGAAACCTGGATATTATAG	A	A	AG	r	0	0	0	30	0	15	0	26	36	0	25	17	H
17	34069452	AGAGAGAAATTACCAGGGC	G	G	AG	r	0	30	0	0	0	27	0	10	25	0	22	12	H
17	43403943	GGAGGTAGGAGACAGGGAG	C	C	CT	f	0	22	0	0	1	21	0	11	20	0	17	13	H
17	49267292	TAAGAATTTCTGGGCCGGG	C	C	CT	f	0	46	0	0	1	45	0	11	23	0	19	10	H
17	50408740	AAGTCCGAGGCGGGTGGCA	C	C	CG	f	0	16	0	0	0	12	10	0	16	0	13	10	H
17	56256224	CCATTTTATTGGGAAATGG	G	G	GT	r	0	34	0	0	12	24	0	0	37	0	25	12	H
17	56256224	TTTCAAAAACTCAAGTCAA	G	G	GT	f	0	0	37	1	0	0	26	13	37	0	25	12	H
17	60250848	TACATGAGACTAGAGTTTT	A	A	AT	f	34	0	0	0	28	0	0	14	40	0	31	17	H
17	60250848	TGAAAGCAACATTTAAAAA	A	A	AT	r	0	0	0	34	15	1	0	33	40	0	31	17	H
17	62381652	AGGCCTTGCCACCGCCTCC	G	G	AG	f	0	0	16	0	11	0	16	0	21	0	12	11	H
17	62381652	TAGACGCCCGCCCCCAGTG	G	G	AG	r	0	24	0	0	0	14	0	12	21	0	12	11	H
17	63383172	ATCTTGTACTGATGTGGTA	C	C	CT	f	0	31	0	0	0	29	0	12	35	0	30	13	H
17	64813661	AATAGGTTGCGATATATTT	T	T	GT	r	34	0	0	1	29	10	0	0	40	0	27	14	H
17	64813661	CCATTAACGGGAGAATGGA	T	T	GT	f	0	0	0	29	0	0	11	29	40	0	27	14	H
17	67225578	ACCGCAATGTTAGTGATTA	C	C	CG	f	0	31	0	0	0	33	14	0	36	0	34	16	H
17	70514786	CCTAGATCGCGCCACTGTG	G	G	AG	r	1	82	0	0	0	91	0	15	31	0	29	14	H
17	71558067	ATTACAATCATGCTATCTT	C	C	CT	r	0	0	34	0	11	0	24	0	36	0	25	12	H
17	74371853	TGGTCATCGTGTTCGCGGG	C	C	CT	f	0	22	0	0	0	23	0	10	28	0	21	10	H
17	74664673	TGCCAGAAACATTTCCCAG	G	G	CG	f	0	0	27	0	0	11	19	0	28	0	22	11	H
17	76653801	AGTCCTCATGCCTTGGCGT	C	C	AC	f	1	29	0	0	11	25	0	0	24	1	20	13	H
17	76806613	GCTAATGGATTGTAAACAC	A	A	AT	r	0	0	0	30	11	0	0	20	5	0	8	4	H
17	83085650	GGGCGGCATGGCCTTGGCC	C	C	CT	r	0	0	30	0	10	0	16	0	31	0	17	12	H
18	2202286	ACAGTATAGCACTATGGTT	T	T	AT	r	36	0	1	0	21	0	0	16	17	0	12	8	H
18	2202286	CATCCTGAGTATTGCAGAG	T	T	AT	f	0	1	0	35	11	0	0	17	17	0	12	8	H
18	6458743	AATCTCCTTATTCATTATA	C	C	CT	r	0	0	37	0	12	0	30	0	46	0	33	15	H
18	6458743	AGGCTTTTGATTATTGATT	C	C	CT	f	0	41	0	0	0	30	0	13	46	0	33	15	H
18	8079491	CACATCCTTCTAAAATTTT	A	A	AG	r	0	0	0	36	0	15	0	32	42	0	34	15	H
18	8079491	CTACTATTAACAGCTAGAT	A	A	AG	f	38	0	0	0	30	0	12	0	42	0	34	15	H
18	24559945	AAGAAAATCCACGAATCTC	A	A	AG	r	0	0	0	21	0	12	0	30	19	0	26	13	H
18	24559945	CAATAGAAAATTTTGCAAA	A	A	AG	f	22	0	0	0	29	0	10	0	19	0	26	13	H
18	25281274	TAAACCTACTTTGATCCTG	G	G	CG	r	0	32	0	0	0	26	11	0	34	0	25	12	H
18	25281274	TGAGGAAATTATGCTTGAT	G	G	CG	f	0	0	32	0	0	11	24	0	34	0	25	12	H
18	28319378	AGTTTTCTAACGTCTTCAT	A	A	AT	f	27	0	0	0	23	0	0	14	30	0	26	13	H
18	28319378	CCTATTTATTCTCCAACTT	A	A	AT	r	0	0	0	28	13	0	0	26	30	0	26	13	H
18	28949921	AAAAAATAACATATTATGA	T	T	GT	r	26	0	0	1	26	14	0	1	31	0	28	14	H
18	28949921	ATCTAATCTAGAAATATAT	T	T	GT	f	1	0	0	30	0	0	12	23	31	0	28	14	H
18	29516148	CCCATCTGACAGTTTAAGA	A	A	AG	f	37	0	0	0	22	0	12	0	40	0	27	14	H
18	29516148	TTCCTAGGAGATGATAGAA	A	A	AG	r	0	0	0	33	0	14	0	24	40	0	27	14	H
18	29672057	AATCTTTACTACCCTCAGG	C	C	CT	r	0	0	33	0	12	0	19	0	36	0	20	12	H
18	30055432	TGACCACAAAAATCAGAAG	T	T	CT	r	42	0	0	0	26	0	17	0	44	0	25	17	H
18	30055432	TTCCCATTTGGCTAAGGCT	T	T	CT	f	0	0	0	35	0	11	0	22	44	0	25	17	H
18	30203128	ATGTACATCTTTTAATATG	C	C	CT	f	0	33	0	0	0	29	0	14	38	0	32	20	H
18	31216304	AAACTACAAATCTTCTTCA	C	C	AC	r	0	0	36	0	0	0	25	14	44	0	30	14	H
18	31216304	TAGATGAATAGAATGACAT	C	C	AC	f	0	35	0	0	13	27	0	0	44	0	30	14	H
18	33505570	CTTCTCAAAATTCTAATTT	T	T	CT	r	31	0	0	0	19	0	12	0	30	0	17	13	H
18	33505570	GGCAAAGAATAGAGTTGGA	T	T	CT	f	0	0	0	26	0	10	0	17	30	0	17	13	H
18	34397306	GGCCTGTCCATATTTGCTT	G	G	AG	r	0	25	0	0	0	25	0	12	30	0	25	12	H
18	35701403	ATCATCGTCTGGTATTAAT	C	C	CT	r	0	0	26	0	13	0	27	0	28	0	27	12	H
18	36414359	AACCAAATCCTACTGACCT	C	C	CT	f	0	27	0	0	0	22	0	12	32	0	24	14	H
18	37188513	AACCACTAGAACAGTGGAA	C	C	CG	f	0	24	0	0	0	27	13	0	24	0	28	14	H
18	37188513	CTCTGTGGCCAATGGGAGA	C	C	CG	r	0	0	24	1	0	14	25	0	24	0	28	14	H
18	41605083	CAGACTGGGATTTGGGACT	G	G	AG	r	0	33	0	0	0	21	0	13	38	0	24	14	H
18	41605083	GACAAGGCAAAGCTTCCCT	G	G	AG	f	0	1	35	0	12	0	21	0	38	0	24	14	H
18	43731572	CTTTATTATTAAGCATATT	C	C	CG	f	0	34	0	0	0	22	10	1	32	0	22	14	H
18	48381136	AGTTCCAAATAATGTATGT	T	T	AT	f	0	0	0	30	14	0	0	18	40	0	16	16	H
18	48381136	CCATGTACTTCTTCTTAGG	T	T	AT	r	35	0	0	0	16	0	1	18	40	0	16	16	H
18	49950062	ATCTTTGCTTTCTGTCTTT	A	A	AC	r	0	0	0	29	0	0	21	50	0	0	18	16	H
18	51501002	CAGGGTATCCACCTCAGGC	C	C	AC	r	0	0	24	0	0	0	22	13	13	0	12	10	H
18	54730317	AAAAGTTGAAAAACAGGTG	G	G	AG	r	0	21	0	1	0	20	0	10	24	0	25	12	H
18	54730317	AAAATTAACCATAAGTTCC	G	G	AG	f	0	0	23	0	12	0	23	0	24	0	25	12	H
18	56552921	CTTTATACTTATCAAAGTG	C	C	AC	r	0	0	24	0	0	0	19	10	25	0	21	10	H
18	61596446	TCTTATTTCATACAAAAGA	T	T	CT	f	0	0	0	33	0	10	0	21	38	0	25	11	H
18	63125775	ACTCTTAGAGCAAGTGCAG	T	T	AT	r	26	0	0	1	26	0	0	10	28	1	24	12	H
18	63125775	AGGAAAATGCAACATCAAC	T	T	AT	f	0	0	0	26	12	0	0	21	28	1	24	12	H
18	63158466	CCGAGACCCCCAGGCAGCC	T	T	AT	r	21	0	0	0	14	0	0	10	21	0	15	12	H
18	63319234	TTTTTGTAAAACCAAAACA	A	A	AG	f	54	0	1	0	62	0	11	0	21	0	19	9	H
18	63750431	TTTGATTGGAATAGCAAAA	T	T	CT	r	36	0	0	0	33	0	12	0	42	0	30	15	H
18	64139401	GATAAAATCCCTAGGAGAG	C	C	CT	f	0	27	0	0	0	15	0	11	32	0	17	10	H
18	66480181	GAACATCAAAGTAAAAATC	C	C	CT	f	1	33	0	0	0	22	0	13	36	0	29	13	H
18	66860952	ATAACAAAACTGGAAATTA	C	C	CG	f	0	29	0	1	0	27	12	0	38	0	26	13	H
18	68172539	TTTGAACAAATTAATATTG	G	G	GT	f	0	0	20	0	0	0	17	10	22	0	20	10	H
18	68225027	ACCACTACAGATGTAAAAA	A	A	AT	r	0	0	0	35	10	0	0	24	37	0	23	11	H
18	68357983	GAAAAATGATTTGTAAGGC	G	G	AG	r	0	30	0	0	0	20	0	10	33	1	23	11	H
18	69756213	TTATTATTGTTACCAAACC	G	G	AG	r	0	27	0	0	0	24	0	11	16	0	6	7	H
18	71537131	GCTACTTAATTTTTGCATA	T	T	CT	r	31	0	0	0	20	0	15	0	37	0	21	16	H
18	78396228	ACGTGATACTGCGGGAACG	C	C	CT	f	0	30	0	0	0	15	0	14	31	0	14	13	H
18	78396228	AGATCACAGGGACCAAAAG	C	C	CT	r	0	1	28	0	14	0	14	0	31	0	14	13	H
19	9429698	GAACTGTCTGCTTAGCCCC	T	T	GT	r	22	0	0	0	16	11	0	0	25	0	21	11	H
19	14698128	CAGTCCCGGCACTTTGGGT	G	G	AG	r	0	26	0	1	0	15	0	14	28	1	19	14	H
19	22439954	AAACCCCCACAGTTCTGCT	A	A	AG	r	0	0	0	33	0	16	0	29	37	0	30	17	H
19	22439954	AATCCATGTTTCCACTTAA	A	A	AG	f	32	0	0	0	33	0	17	1	37	0	30	17	H
19	24848596	GATAATTGGAAATCTTTGA	G	G	CG	r	0	29	0	0	0	22	12	0	29	0	22	14	H
19	27969322	AATTCTGACTGGTTACTGT	C	C	AC	r	0	0	30	0	0	0	18	10	21	0	9	10	H
19	28667759	ACAGGAGGGGTAATTCGCA	G	G	CG	r	0	32	0	0	0	23	11	0	30	0	23	11	H
19	29401893	TCTCCAAAAGCCTCACCCC	C	C	T	f	0	17	0	0	0	9	0	11	16	0	11	9	H
19	33181397	GCAAGACTTCCTCTCTCTA	A	A	AC	f	31	0	0	0	27	15	0	0	29	0	26	13	H
19	35867116	AATATTTATGTTTAATAAT	A	A	AT	f	52	0	0	0	39	0	1	11	30	0	22	10	H
19	38924612	GGTGCGAACCTTGCCTCTC	C	C	CT	f	0	22	0	0	0	17	0	11	23	0	19	13	H
20	550780	GGATGGGCAAAGACCGTGA	C	C	CT	r	0	0	16	0	12	0	19	0	21	0	20	11	H
20	550780	GTCCCAAGCAGAGAGAATT	C	C	CT	f	0	18	0	0	0	18	0	10	21	0	20	11	H
20	7595632	ACTGCAATCCTGGGACTCA	T	T	CT	f	0	0	0	28	0	13	0	14	35	0	14	12	H
20	7595632	AGTGTATTTTGAATACAGG	T	T	CT	r	31	0	0	0	16	0	12	0	35	0	14	12	H
20	7637103	TTCTTAGAATGAGTTGATG	G	G	GT	r	0	25	1	0	11	17	0	0	34	0	19	10	H
20	8139881	GAACATTCTTCTTGAAAAT	C	C	CT	r	0	0	35	0	11	0	22	1	37	0	25	11	H
20	11627389	CTTTTCAGGAGCTGACGTG	A	A	AT	f	20	0	0	0	24	0	0	10	16	0	16	8	H
20	11627389	TTGAAGACTATGCTTCTTA	A	A	AT	r	0	0	0	23	10	0	0	25	16	0	16	8	H
20	37215960	GAGTGATATATGTTTAGTT	G	G	AG	f	0	0	22	0	13	0	23	0	30	0	24	12	H
20	37215960	TGAGCATCAGATATCTTCC	G	G	AG	r	0	30	0	0	0	23	0	11	30	0	24	12	H
20	40324586	TAATTTTTGTGGATATTGA	G	G	AG	f	0	0	27	0	17	0	20	1	22	0	22	13	H
20	44713316	GTGCACCCACCACGTCCGG	T	T	AT	r	19	0	1	0	28	0	0	11	5	0	6	5	H
20	47670126	GCCTGCCGTCAGAGACCTC	C	C	CT	r	0	0	25	0	10	0	18	0	28	0	16	13	H
20	47670126	GGACCAGAGGAGATCACTG	C	C	CT	f	0	25	0	0	0	14	0	12	28	0	16	13	H
20	47731844	ACCAACATTTGGTGCGATG	G	G	AG	f	0	0	15	0	11	0	19	0	20	0	21	11	H
20	49137218	ACAAAACTGCCATGTATCT	T	T	CT	r	26	0	0	0	31	0	14	0	30	0	32	14	H
20	49137218	AGGATGCGATGAAACACAT	T	T	CT	f	0	0	0	24	0	13	0	28	30	0	32	14	H
20	53076762	TAGGAAAACACAACCTGAT	T	T	GT	r	30	0	0	0	19	11	0	0	33	0	24	12	H
20	53076762	TGTTGCACATTCAATGAAC	T	T	GT	f	0	0	0	27	0	0	11	22	33	0	24	12	H
20	53524157	AAAGTAACATAAAAAAATC	T	T	CT	f	0	0	0	32	0	10	0	14	38	0	18	12	H
20	53524157	AATTGTATTGCACATATCT	T	T	CT	r	30	0	0	0	15	0	12	0	38	0	18	12	H
21	15729079	TCACACTGCTGCACTCTCA	C	C	AC	r	0	0	26	0	0	0	25	11	33	0	27	13	H
21	15729079	TGCATTGATAATTTCTCTC	C	C	AC	f	0	26	0	0	12	24	0	0	33	0	27	13	H
21	16162423	TAACATTAAAGGGATTTAT	A	A	AG	r	1	0	0	31	0	11	0	18	8	0	9	4	H
21	16309690	CAAGTTCGGTCATGATGAA	G	G	AG	r	0	33	0	0	0	25	0	11	33	0	27	13	H
21	16309690	CATGTCCTTTGAAGAAGAG	G	G	AG	f	0	0	30	0	12	0	25	0	33	0	27	13	H
21	19604391	ACTACACACAATTTCCATA	A	A	AC	f	41	0	0	0	21	16	0	0	44	0	27	18	H
21	22775545	AGGTATGCCAAAGTGGTGA	G	G	GT	r	0	31	0	0	11	22	0	0	36	0	24	11	H
21	22775545	CTTTCATTTAAAATGAGCA	G	G	GT	f	0	1	36	0	0	0	18	10	36	0	24	11	H
21	27615564	ATAGGTTGTGGTACATAAT	T	T	GT	f	0	0	0	31	0	0	17	32	35	0	38	19	H
21	27666362	ACAGCATTGTTGTGATTAT	G	G	AG	r	0	28	0	1	0	25	0	10	34	0	24	11	H
21	27666362	TAAAGGATCCAACTATAAT	G	G	AG	f	0	0	29	0	11	0	29	0	34	0	24	11	H
21	28229583	AAAATTCTTACATTTCTAA	T	T	AT	r	43	0	0	0	30	0	0	13	47	0	30	19	H
21	37466645	ACAGATAAAGCAAAAAGCT	T	T	GT	f	0	0	0	32	0	0	12	22	39	0	24	13	H
21	37466645	TACTAGAAATAAAGAGGGC	T	T	GT	r	36	0	0	0	22	12	0	0	39	0	24	13	H
21	42189962	AGTGAAGATGTGGCCAGGG	T	T	GT	f	1	0	1	25	0	0	10	28	20	0	20	9	H
21	46250696	CCACAATCCTAGCCAACAT	G	G	AG	r	0	32	0	0	0	22	0	12	7	0	5	3	H
22	20072710	TCCAGGCCAGAAGGGTGGG	A	A	AG	f	28	0	0	1	20	0	13	0	29	0	25	13	H
22	22847352	AGAAATAGATTAAGTCGGC	A	A	AC	r	0	0	0	27	0	0	18	30	27	0	30	20	H
22	26816382	ATCACCCAGTTCCCATTCA	C	C	CG	f	0	23	0	0	0	14	12	0	27	0	16	15	H
22	26816382	TTACCCAAATCCCAGGCAA	C	C	CG	r	0	0	20	0	0	14	14	0	27	0	16	15	H
22	39797385	CTTATTTGTCTTTTTGTTA	A	A	AT	r	0	1	0	32	12	0	1	27	35	0	27	12	H
22	39797385	TATTATTGATAATGTGAGG	A	A	AT	f	31	0	0	0	25	0	0	11	35	0	27	12	H
22	43526429	GTGACAGCATCGAACGGGG	G	G	AG	r	0	21	0	0	0	18	0	10	19	0	22	11	H
22	44746650	AGTTCTTTTATATTTCTTT	C	C	CT	r	0	0	69	1	14	0	56	1	33	0	26	13	H
22	44746650	GGAACCAGCCTGGGTTGTA	C	C	CT	f	0	33	0	0	0	22	0	11	33	0	26	13	H
22	48719364	GCCCAGAGGCTCCAAGTCC	G	G	AG	f	0	0	27	0	11	0	19	0	23	0	19	12	H
22	48719364	TCTGGAGTGTGATCAGATG	G	G	AG	r	0	21	0	0	0	17	0	11	23	0	19	12	H
X	1484353	GGTTCTCAGGCCCACAGAA	A	A	AT	r	0	0	0	23	11	1	0	18	25	0	20	10	H
X	4251623	CAGGTAGGAAAATAAAATG	A	A	AT	f	40	0	0	0	23	0	0	11	21	0	12	13	H
X	4251623	CCTCAAAGGTTACAGCTGT	A	A	AT	r	0	0	0	20	11	0	0	11	21	0	12	13	H
X	6486875	ACATTTGTGCATGGCATCC	G	G	A	f	0	0	24	0	11	0	7	0	25	0	7	12	H
X	7552628	ATTATGTGGTTATTTCCTA	A	A	C	f	12	0	0	0	7	14	0	0	15	0	7	13	H
X	7552628	ATTTCTTTTCTTGCTTAAA	A	A	C	r	0	0	0	10	0	0	13	8	15	0	7	13	H
X	13743043	AGAAACTAAACATTTCTTA	A	A	G	f	26	1	0	0	6	0	12	0	28	0	6	10	H
X	13743043	GTAATTTATGCTTGTGGTT	A	A	G	r	0	0	0	26	0	13	0	6	28	0	6	10	H
X	22611229	CAAATTGTAAAGAACATGG	A	A	AT	f	47	0	0	0	40	0	0	12	17	0	8	16	H
X	23290528	CTATCTTGTACCTTGCTCA	C	C	AC	f	0	10	0	0	10	10	0	0	9	0	9	12	H
X	24333078	CCCCTAACAACAAAGAATT	G	G	A	r	0	12	1	0	0	4	0	16	11	0	7	15	H
X	24333078	TCCCACAACACATAGAACA	G	G	A	f	0	0	13	0	13	0	6	0	11	0	7	15	H
X	26359166	CACATAATAAAATGGTTGC	G	G	T	r	1	11	0	0	12	9	0	0	14	0	9	11	H
X	27384741	TACTGCCTTACCAAAGGGG	A	A	AG	f	25	0	0	0	10	0	12	0	25	0	11	9	H
X	28986146	GCTACATGAGGAAGAAAAA	T	T	GT	f	0	0	0	42	0	0	14	22	11	0	7	13	H
X	29045467	GGAAACACATTTTTTTGAG	T	T	AT	r	17	0	0	0	10	1	0	11	17	0	15	13	H
X	29045467	GTACATGTACATATTCATT	T	T	AT	f	1	0	0	17	11	0	0	11	17	0	15	13	H
X	29976784	TGCCTGACGTCCGGGCATT	C	C	AC	f	0	34	0	1	10	45	0	0	9	0	7	8	H
X	33421220	CAAATGGCTAATAAGCACG	A	A	AG	r	0	0	0	34	0	12	0	49	19	0	6	11	H
X	33650032	CTATGAAGCAATATTTTAG	G	G	T	r	0	18	0	0	11	7	0	0	17	0	7	10	H
X	33650032	GACTATTCCACATAATGCT	G	G	T	f	0	0	17	0	0	0	7	10	17	0	7	10	H
X	35948546	TTTGATTGTATGTTAGCTC	C	C	A	f	0	12	0	0	11	9	0	0	15	0	10	12	H
X	35948546	TTTGTTCTTCCATTCAGCG	C	C	A	r	0	0	10	0	0	0	6	10	15	0	10	12	H
X	38260228	CATCCAGAAGGTATGAAAA	G	G	A	r	0	10	0	0	0	8	0	10	12	0	7	13	H
X	39191172	GGTGTAAGATCTTCTGCAA	G	G	A	f	0	0	18	0	10	0	7	0	22	0	9	9	H
X	43760987	TCAGAAAGTAGCAGTCCAG	G	G	A	f	0	0	15	0	10	0	6	0	20	0	7	10	H
X	51047657	GTGATGATTCCTAGGGCCA	C	C	A	r	0	0	19	0	0	0	6	11	21	0	9	14	H
X	51047657	TAAAACTAAAAACCAAGGC	C	C	A	f	0	19	0	0	15	7	0	0	21	0	9	14	H
X	63290460	TCTTTGTAGCATTGTCTGT	A	A	AT	f	49	0	0	0	41	0	0	10	24	0	17	9	H
X	69746673	AAATCTTGACTCCTGCAAA	C	C	T	f	0	11	0	0	0	9	0	10	13	0	13	10	H
X	87663413	GATAACCATATTACCAATT	A	A	C	f	18	0	0	0	7	13	0	0	22	0	8	15	H
X	88264109	AAACCAGATTGACTAAAAA	A	A	T	f	20	0	0	0	9	0	0	14	22	0	10	13	H
X	88264109	TCTCTGTGGAAATGACCGT	A	A	AT	r	0	0	0	18	13	0	0	10	22	0	10	13	H
X	88522029	AAACTGAACCCCTTCTCAT	A	A	G	f	16	0	0	0	6	0	15	0	17	0	10	12	H
X	89802316	TACTTGATAAGACAAAAGA	G	G	AG	f	0	0	32	0	13	0	24	0	38	0	21	12	H
X	91489794	AATTGATTTTTTTCCTCTT	T	T	GT	r	45	1	0	1	27	13	1	1	25	0	8	14	H
X	92008746	CCCTTGTATATTTCCTGCT	C	C	CT	f	0	40	0	0	0	27	0	11	23	0	12	12	H
X	92008746	TTTCCAAATTAATATGTTA	C	C	CT	r	0	0	37	0	10	0	21	0	23	0	12	12	H
X	93114671	AATTTAAAAGCCTCATTTG	A	A	AG	f	76	0	0	0	63	0	11	0	25	0	10	11	H
X	94070645	AGAGAGATAATCAACTTTT	G	G	AG	f	0	0	18	0	11	0	12	0	16	0	9	8	H
X	100455970	AGAAATACAAAAATTCCTC	C	C	AC	r	0	0	54	0	0	0	40	10	23	0	7	7	H
X	105127233	GAGACCAATAACTTTTTCT	C	C	T	f	0	19	0	0	0	9	0	15	24	0	8	17	H
X	105127233	TAACCAATGGTTTCGATAT	C	C	T	r	0	0	23	0	13	0	5	0	24	0	8	17	H
X	105734339	TCTCCCAGGTGGGCTAGGC	T	T	GT	f	0	0	0	18	0	0	16	13	22	0	15	14	H
X	105734339	TTGGTAAAACCTAAGTAGT	T	T	GT	r	20	0	0	0	12	16	0	0	22	0	15	14	H
X	113658753	ATTTGAGTTGATGGTGATT	A	A	T	r	0	0	0	17	14	0	0	9	21	0	10	16	H
X	114643039	ACAAAAATAACTTGAAAAT	A	A	G	f	21	0	0	0	7	0	14	1	24	0	10	16	H
X	114643039	GGAGACATGATTTTTAAAA	A	A	AG	r	0	0	1	19	0	13	0	10	24	0	10	16	H
X	125405775	TATGTGCATGTAAATGGTG	C	C	T	f	0	22	0	0	0	9	0	10	25	0	10	11	H
X	125405775	TTGGAAGAGCACTTTCTTT	C	C	CT	r	0	0	24	0	10	0	10	0	25	0	10	11	H
X	125750454	TGACCAAAAAGGAGCTGGG	G	G	T	f	0	0	17	0	0	0	9	12	14	0	7	10	H
X	126764419	CATAATATTCACCTTCTTT	G	G	T	f	0	0	22	0	0	0	7	11	27	0	8	15	H
X	126764419	GCAATTTAGATTTTGCTTC	G	G	T	r	0	24	0	0	11	7	0	0	27	0	8	15	H
X	126839918	TAGGAACAGACAACCTACC	C	C	T	r	0	0	25	0	16	0	9	0	28	0	10	16	H
X	127492975	CTCAGATTTGGCCAGAACC	T	T	C	f	0	0	0	14	0	13	0	9	20	0	7	14	H
X	127492975	TGTAGAGTAGAAGAGACAG	T	T	C	r	18	0	0	0	3	0	13	0	20	0	7	14	H
X	130462568	CCTTAACAGTGTGGAAACA	T	T	CT	r	18	0	0	0	10	0	11	0	25	0	11	14	H
X	132676634	TCATACATCAGATAACCTA	G	G	GT	f	0	0	20	0	0	0	12	11	21	0	14	10	H
X	133693737	ACTTAATCCGATTCTTCAT	G	G	C	r	0	15	0	0	0	7	10	0	18	0	10	9	H
X	133693737	TGGTGAAAATATCCTCTTG	G	G	C	f	0	0	15	0	0	10	7	0	18	0	10	9	H
X	134722420	TTCAGCAAAGTGAAATAAG	C	C	A	f	0	25	0	0	13	9	0	0	29	0	13	14	H
X	135746782	AAAAAGTTACAGAAGACGG	G	G	AG	r	0	36	0	0	0	38	0	11	20	0	7	10	H
X	141167737	GTCCCCCAATATTAGTGTC	A	A	T	r	0	0	0	26	10	0	0	7	24	0	9	10	H
X	141167737	TTTCTCCTATGACATTCCA	A	A	T	f	21	0	0	0	7	0	0	10	24	0	9	10	H
X	141462752	CCTCAACTACTACTCTGCA	A	A	G	f	17	0	0	0	6	0	11	0	21	0	7	11	H
X	141462752	TATTTCTGCCAAGACTGGA	A	A	G	r	0	0	0	19	0	10	0	5	21	0	7	11	H
X	141957920	AGATGTGGGGATTAATGTA	T	T	AT	f	0	0	0	20	13	0	0	11	23	0	11	15	H
X	141957920	TGTAGTGTTTTATTTCAAT	T	T	AT	r	21	0	0	0	11	0	0	13	23	0	11	15	H
X	143913062	GTAAGCAAAACTCTTATCT	T	T	G	r	12	0	0	0	9	10	0	0	15	0	12	9	H
X	145344603	TTCTTTCCCCAGATAAACG	T	T	C	r	21	1	0	0	4	0	10	0	20	0	6	10	H
X	146341688	GGTTATATTATGACATAGA	T	T	A	r	21	0	0	0	9	0	0	12	23	0	11	14	H
X	146341688	TGCTTTTGGCCTAGTTTTA	T	T	A	f	0	0	0	19	13	0	0	8	23	0	11	14	H
X	146390886	TGGAATATATTGAGTAGGA	T	T	GT	r	25	0	0	0	10	11	0	0	26	0	15	17	H
X	150187631	ATCTTCTTTTGAGTGCTTA	C	C	T	r	0	0	17	0	11	0	8	0	22	0	10	10	H
X	152464277	CCAGGGCCTGTCGGTAAGT	G	G	A	f	0	0	15	0	11	0	6	1	18	0	5	11	H
Y	1484353	GGTTCTCAGGCCCACAGAA	A	A	AT	r	0	0	0	23	11	1	0	18	25	0	20	10	H
Y	3457047	TACTTGATAAGACAAAAGA	G	G	AG	f	0	0	32	0	13	0	24	0	38	0	22	12	H
Y	9128156	AATGGCTAATTTTTCAAGA	T	T	A	r	25	0	0	0	8	0	0	14	27	0	10	15	H
Y	9234668	TATATTAGTGTTACAGTTG	T	T	A	f	0	0	0	22	10	0	0	9	24	0	10	10	H
Y	17707020	AGTTTTTACTGCATGTCCT	T	T	CT	r	71	0	0	0	56	0	14	0	39	0	26	14	H
Y	17707020	ATTATTGGTGACAAGTTCA	T	T	CT	f	0	0	0	36	0	11	0	24	39	0	26	14	H
Y	18198994	AGGACATGCAGTAAAAACT	A	A	AG	f	71	0	0	0	56	0	14	0	39	0	26	14	H
Y	18198994	TGAACTTGTCACCAATAAT	A	A	AG	r	0	0	0	36	0	11	0	24	39	0	26	14	H
Y	22403964	ATTTGCTTGGAAGAATTAT	G	G	CG	r	0	94	0	0	1	90	11	0	32	0	32	15	H
Y	22403964	TAGCACGTGTCGCGTGTCT	G	G	CG	f	0	0	28	0	0	11	20	0	32	0	32	15	H
